# Supplementary material for: Neuroprotective effect of Astragali Radix on cerebral infarction based on proteomics
Source: Front Pharmacol. 2023 Jun 9;14:1162134. doi: 10.3389/fphar.2023.1162134 (PMC10289882; doi:10.3389/fphar.2023.1162134)
Supplement: Supplementary file 1 [file Table1.xls]

## Sheet: Sheet1
SUBJID（ID）		BRTHDAT_V1	SEX_V1	HEIGHT_VSORRES_V1	WEIGHT_VSORRES_V1	BMI,(kg/m2)	HEART_VSORRES_V1	SYSBP_VSORRES_V1（systolic pressure(mmHg)：访视1）	DIABP_VSORRES_V1（diastolic pressure(mmHg)：访视1）	MHRSTDTC_V1（Time of onset of cerebral infarction(yyyy-mm-dd)：访视1）	MHRCOURM_V1（Course of disease (week)：访视1）	SH1_V1	DH1_V1	omh3_V1	omh4_V1（Diabetes）	omh5_V1（coronary heart disease）	omh6_V1（ci）	omh7_V1（dementia）	WBC_LBBORRES_V1(×10^9/L)	WBC_LBBORRES_V5(×10^9/L)	LYM_LBBORRES_V1	LYM_LBBORRES_V5	GRA_LBBORRES_V1	GRA_LBBORRES_V5	RBC_LBBORRES_V1	RBC_LBBORRES_V5	HB_LBBORRES_V1	HB_LBBORRES_V5	PLT_LBBORRES_V1	PLT_LBBORRES_V5	PRO_LBUORRES_V1	UGLU_LBUORRES_V1	KET_LBUORRES_V1	LEU_LBUORRES_V1	ALT_LBCORRES_V1	ALT_LBCORRES_V5	AST_LBCORRES_V1	AST_LBCORRES_V5	BUN_LBCORRES_V1	BUN_LBCORRES_V5	Cr_LBCORRES_V1	Cr_LBCORRES_V5	LBC16_LBCORRES_V5	LBC16_LBCORRES_V5	EF22_V1	EF22_V5	PH18_V1	PH18_V5	DVE19_V1
1	AR	1956-03-06	1	170	60	20.7612	72	160	98	2016-03-14	6	3	3	0	0	0	0	0	9.17		16.5		71.7		3.86		120		427		1		3	15.3	19.3	11.3	6.83	12	113.4	8.34	118.9	128.2	71.1	71.1	6	0	3	23	8
8	AR	1939-11-23	1	164	62	23.0518	62	130	80	2016-05-19	3	3	3	1	0	0	0	0	10.07		27.4		62.4		4.39		130		217		0	0	0	37	23		4.27		74		48					4		15
11	AR	1942-04-16	1	170	60	20.7612	76	130	80	2016-03-17	14	3	3	0	0	0	0	0	6.72		3.63		72.7		3.63		119		167		0	0	0	27	14		7.42		131		28					8		35
15	AR	1950-01-01	2	164	60	22.3081	79	140	80	2016-08-09	2	1	1	1	0	0	1	0	3.75	4.44	38.4	30.9	54.1	63.1	5.01	4.98	144	143	153	153	0	0	0	52	34.5	40.1	3.05	30.8	41.6	5.52	87.6	54.2	109.8	109.8	12	0	1	13	9
18	AR	1950-04-08	2	160	77	30.0781	80	167	80	2017-07-01	2	1	1	0	0	0	0	0	5.36	5.14	26.3	25.7	59.1	61.5	4.02	4.11	121	129	218	238	0	0	8-12	9.8	14.8	30.4	4.23	24.9	80.1	5.56	15.3	68.2	26.4	26.4	0	3	5	22	4
20	AR	1959-01-05	1				72	160	80	2017-07-12	2	2	2	0	0	0	1	0	7.48	11.27	38.4	20.9	50.2	70	5.4	4.99	149	140	164	204	0	0	0	28.6	20.1	43.7	3.48	37.1	67.3	4.46	68.6	63.2	177.8	177.8	10	3	26	18	6
26	AR	1943-02-09	2				72	120	80	2017-09-01	2	1	1	0	0	0	0	0	5.18	4.5	22.2	40.2	65.2	52.3	3.62	4.26	116	133	174	206	4	0	6	13.4	10	9.1	2.42	9.1	38.6	7.68	18.7	66.7	22.5	22.5	0	2	6	12	11
31	AR	1951-04-03	1	170	67	23.1834	64	130	80	2017-04-06	24	3	3	1	0	0	1	0	4.93	6.66	34.1	28.7	52.9	57.1	4.37	4.29	136	136	177	134	0	+-	0	12.6	13.1	28.9	3.59	23.6	67.9	4.44	73.4	64.4	50.7	50.7	4	26	1	27	15
39	AR	1941-04-07	2	150	45	20	82	144	66	2017-09-20	9	1	1	1	0	0	0	0	3.93	4.39	18.3	22.3	73.3	69.1	3.92	3.97	126	124	242	231	5	0	0	29.2	15	27	3.2	22.6	49.7	4.47	23.7	40.1	54	54	1	13	14	39	23
122	AR	1929-01-01	2	165	62	22.7732	72	145	80	2016-06-05	8	1	1	0	0	0	0	0	5.58	6.31	37.4	39.2	54.3	51.4	3.87	4.26	114	130	178	198	0	0	3	13	24	13	6.17	22	76	5.97	90	64.0	92	92	0	18	0	27	5
134	AR	1957-12-28	2	160	65.2	25.4688	72	135	75	2016-07-12	4	1	1	0	0	0	0	0	5.8	5.44	29.5	23.2	64.9	69	4.7	4.67	133	137	218	224	0	0	2	38	25	35	4.7	23	45	3.23	89	41.0	70	70	0	0	0	16	8
139	AR	1951-01-01	1	172	72	24.3375	82	130	80	2016-07-16	4	3	1	0	0	0	0	0	6.71		42		48		4.77		151		287		4	0	2	56	34		6.29		57		181				11	1	8	12	8
150	AR	1940-03-25	1	172	68	22.9854	72	152	98	2016-11-30	13	3	3	0	1	0	1	0	4.88	3.56	21.8	22	66.2	65.9	5.03	5.12	149	150	199	218	2	0	0	48	26	33	4.33	24	49.5	6.67	90	55.8	102	102	5	8	2	11	6
152	AR	1952-01-01	2	160	62	24.2188	78	150	80	2017-03-29	6	1	1	1	0	0	0	0	7.39	8.6	19.5	20.5	74.2	73.7	4.11	4.35	120	127	238	260				10	11	30.2	4.65	20.1	54.9	4.94	31	57.1	39.9	39.9	5	0	2	14	17
157	AR	1967-01-01	2	156	58	23.833	80	130	80	2017-09-25	14	1	1	0	0	0	0	0	4.3	6.2	34.5	27.8	58.2	67.6	3.91	3.62	121	114	123	123	0	0	0	18.3	24	21.1	5.19	19.2	55.9	4.25	269.5	42.7	131.3	131.3	0	4	0	19	13
161	AR	1955-06-21	1	165	61	22.4059	72	140	95	2017-10-23	19	3	3	0	0	0	0	0	4.3		29.3		64.7		4.71		149		234		2	1	3	20.9	16.4		5.62		61.6		51.8					4		13
164	AR	1958-07-15	1	170	80	27.6817	76	132	86	2018-02-14	6	3	1	0	0	0	0	0	7.2		44.9		44.9		4.35		137		196		0	0	0	39.6	27.5		3.74		44.8		74.3					4		15
169	AR	1953-03-14	1	175	80	26.1224	78	120	70	2018-03-19	4	2	2	0	0	0	0	0	5.2	7.9	29.8	14.4	65.2	78.2	4.24	4.87	112	147	283	204				60.8	43.3	28.8	3.98	18.3	48.9	3.35	57.1	45.0	33.3	33.3	4	1	9	19	10
176	AR	1951-09-12	1	175	65	21.2245	78	140	82	2018-03-28	5	1	1	0	0	0	0	0	11.5	10.2	27.7	26.6	61.8	63.7	5.17	5.21	158	166	229	197	0	-	6	28.7	25	28.5	4.01	27.1	38.8	5.09	64.9	50.0	107.2	107.2	3	6	4	18	8
177	AR	1952-08-05	1	175	58	18.9388	52	125	72	2018-03-30	4	1	1	0	0	0	0	0	4.8	3.9	26.2	27.4	64.6	64.2	4.66	3.99	143	125	140	122	0	0	0	15.1	19.2	34.9	5.21	32.0	53	7.55	61.7	37.3	78.5	78.5	4	4	6	18	16
184	AR	1958-12-07	1	170	76	26.2976	72	130	80	2018-03-05	10	1	3	0	1	0	0	0	7.5		23.2		65.8		4.92		149		160		0	1	1	23.6	17.8		6.22		51.2		53.9					8		14
185	AR	1950-02-10	1	170	58.5	20.2422	80	103	72	2018-05-03	7	1	3	0	0	0	0	0	4.7	6.6	32	44.9	44.9	46.5	4.21	4.01	122	130	189	173	0	-	0	27	36.5	47.5	7.2	43.0	43.1	5.67	52	75.6	69.3	69.3	5	0	2	16	8
187	AR	1961-03-21	1	169	75	26.2596	78	145	82	2018-03-11	13	1	1	0	0	0	0	0		7.4		35.4		58.9		5.24		162		71						64.9		51.4		4.92		52.9	64.9	64.9	3	5	3	13	9
193	AR	1935-10-05	1	165	76	27.9155	70	158	98	2017-12-14	2	1	1	1	0	1	0	0	4.79	4.99	27.3	25.7	64.7	66.1	4.66	4.81	140	145	195	186	0	0	0	24.6	21.2	25.2	33.74	33.1	83.1	4.89	61.3	80.0	87.6	87.6	4	2	1	17	3
196	AR	1950-05-16	2	150	72	32	62	140	78			1	1	1	1	1	0	0	5.8		26.5		63.3		4.61		129		72					17	15	13.2	3.6	14.4	47	2.44	60	44.1	28.3	28.3	5	18	23	16	23
203	AR	1959-11-12	1	172	80	27.0416	80	132	87	2018-02-02	4	3	3	1	1	1	0	0	5.68	6.28	32.6	36	50.5	50.8	4.45	4.95	132	145	272	279	0	0	0	83.4	41.3	72.7	2.99	33	64.7	5.93		65.8	108.9	108.9	6	12	26	24	4
205	AR	1950-09-25	1	175	80	26.1224	79	128	70	2018-03-22	2	3	2	0	0	0	0	0	7.01	7.16	32.7	30	53.6	59	4.44	5.27	131	155	282	287	0	0	0	14.7	12.9	17.9	3.01	13.9	57.9	4.12	43.5	61.6	45.9	45.9	14	0	6	19	9
211	AR	1951-09-27	2	160	74	28.9062	79	136	84	2018-06-29	3	1	1	1	0	0	0	1	4.86	3.45	28.2	37.1	63.1	54.2	4.35	4.43	137	144	260	249	0	0	4	23.8	19.4	15.7	5.26	12.1	48.3	4.80	41.9	55.4	48.8	48.8	11	29	9	31	11
214	AR	1962-12-07	1	172	68	22.9854	78	166	102	2018-08-03	2	2	3	1	1	1	0	0	9.47	8.58	10.1	24	80.9	69.1	5.18	4.94	156	150	235	243	0	0	0	15.4	17.4	19.4	8.08	14.9	93.4	7.63	79.6	83.2	83.3	83.3	5	25	19	23	7
217	AR	1939-03-05	1	171	72	24.623	70	178	72	2018-08-07	4	3	1	0	0	0	0	0	5.26		24.7		65.4		4		134		180		0	0	0	7.7	14		5.62		63.7		24.7					19		21
223	AR	1956-02-29	2	154	60	25.2994	84	146	68	2018-08-30	6	1	1	1	0	0	1	0	6.23		32.1		59.1		4.91		142		291		0	0	0	94.1	39.9		2.79		63		47.6					17		20
230	AR	1942-05-16	1	170	66	22.8374	88	144	76	2018-11-21	5	3	3	0	0	0	0	0	4.89		27.2		57.3		4.05		127		260		0	0	0	7.6	13		3.7		72.4		130.6					8		20
245	AR	1950-05-08	1	180	90	27.7778	64	130	80	2016-09-24	2	3	1	0	0	0	0	0	9.1	7.2	33.6	35.6	57.2	71.4	5.21	5.3	148	135	199	310	0	0	0	16	13	15	6.85	19	81	5.8	156	58	177	177	0	1	1	12	11
254	AR	1941-11-11	2	160	48.5	18.9453	82	130	70	2017-10-04	2	1	1	0	0	0	0	0	7.2	7.8	24.5	26	70.5	71.5	5.4	5.2	145	140	200	210	0	0	0	26	35	24	6	28	90	7.0	100	95	102	102	0	2	0	22	13
261	AR	1957-10-13	2	160	56.5	22.0703	87	124	76	2017-08-25	2	3	3	0	0	0	0	0	4.1	7.2	32.8	70.5	55.4	30.6	3.4	5.5	120	145	188	310	0	0	0	15	21	18	3.8	35	46	6.5	110	85	102	102	2	1	1	21	10
16	Con	1946-08-18	2	160	75	29.2969	66	132	82	2016-08-23	3	1	1	0	1	0	0	0	8.38	8.6	31.1	29.4	61.9	63.4	4	4.05	117	118	257	256	3	0.5	0	15	19.3	13.9	4.46	19.9	33.5	3.78	129.5	50.5	132.9	132.9	13	7	4	36	31
17	Con	1964-01-07	1	180	81	25	66	136	76	2017-01-24	19	1	2	1	0	0	0	0	5.32	5.27	30.5	41	60.7	51.4	4.55	4.74	134	135	129	186	0	0	0	113.4	40.6	108.9	55.8	30.4	55.8	6.9	126.8	66.6	151.5	151.5	5	0	4	17	11
24	Con	1966-07-25	1	167	80	28.6851	72	130	86	2017-07-30	5	2	1	1	1	0	0	0	7.68	9.36	31.6	26.9	59	64.6	4.67	4.74	142	142	239	221	4	0	0	19.5	11.9	20.5	6.5	14.5	78.2	4.62	88.1	73.6	82.9	82.9	0	6	11	23	14
29	Con	1937-05-05	1	172	68	22.9854	72	124	66	2017-08-25	4	1	1	0	0	0	0	0	4.18		16.5		70.1		4.44		137		156		0	0	0	11.9	14		2.58		55.5		29.1					20		58
32	Con	1948-04-03	1	172	100	33.8021	100	143	88	2017-10-09	2	3	2	0	0	0	0	0	6.34	5.01	14.7	22.6	72.9	59.2	4.9	4.86	154	152	185	147	0	0	0	14.1	15.6	10.5	4.78	23	85.1	5.56	25.8	66.7	45.4	45.4	8	15	14	11	14
37	Con	1955-12-05	1				86	130	90	2017-11-09	3	1	1	1	0	1	0	0	8.08		11.8		80.1		4.08		133		272		0	0	0	36.1	40		5.28		93		498.6					24		29
38	Con	1950-12-26	1	180	88	27.1605	80	148	86	2017-11-27	2	2	1	0	0	0	0	0	9.09	9.85	23.1	26.6	63.4	63.8	4.63	4.19	143	125	264	399	4	0	0	13.7	20	8.2	4.02	13.5	116.4	5.76	70.2	126.6	54.5	54.5	28	27	30	10	10
121	Con	1949-01-01	2	158	47.5	19.0274	80	125	85	2016-06-26	2	1	1	0	0	0	0	0	5.01	4.47	34.3	38.1	58.5	54.8	3.59	3.76	106	116	164	218	0	0	5	43	34	43	4.8	34	53	4.8	65	53	65	65	2	32	6	29	23
127	Con	1943-05-28	1	170	75	25.9516	70	148	98	2016-07-03	3	3	3	1	0	0	0	0	7.11		24.3		68.6		4.14		134		273		0	0	6	19	21		6.18		55		70				0	7	0	14	15
133	Con	1954-03-10	1	169	57.6	20.1674	105	138	110	2016-07-06	8	1	1	1	0	1	0	0	6.54		22		71.1		4.58		142		284		0		0												0	3	1	19	10
135	Con	1962-04-06	2	162	62.5	23.815	78	126	96	2016-07-11	5	1	1	0	0	0	0	0	4.35	3.78	49.3	39.4	43.6	55.2	4.57	4.41	144	138	248	223	0	0	26	5	21	10	3.56	21	45	2.67	44	44	42	42	3	4	6	10	8
137	Con	1964-12-08	1	178	72.5	22.8822	74	132	80			3	1	0	0	0	0	0	7.48		35.4		57.9		4.73		151		458		0	0	0	32	24		5.75		71		147				6	1	6	19	8
142	Con	1948-04-03	1	169	75	26.2596	78	156	80	2016-08-07	5	1	1	1	0	0	0	0																16	17		5.8		61		62					10		18
145	Con	1938-08-01	2	176	74	23.8895	68	130	85	2016-08-30	9	1	1	0	0	0	0	0	6.51		67.4		20.2		4.94		137		258		0	0	6	49	25	24	10.15	27	56	4.42	62	59	91	91	5	4	10	16	5
151	Con	1950-03-07	1	175	80	26.1224	79	192	103	2017-03-11	6	1	3	0	0	0	0	0	7.86	8.8	23.9	24.1	68.6	68.7	4.18	4.81	148	155	135	170	0	0		21	21	41.4	6.17	35.2	61	6.44	93	65	115	115	2	1	7	10	9
154	Con	1974-10-28	2	172	66	22.3094	80	138	90	2017-09-01	7	1	1	0	0	0	0	0	6.6	7.9	38.7	38.3	51.9	54	4.64	4.76	146	153	227	248	0	0	0	20.1	13.1	41.7	3.91	21.1	61.8	4.56	67.4	69.5	89.6	89.6	5	1	1	10	15
159	Con	1963-02-08	1	173	76	25.3934	68	130	80	2018-01-11	2	3	3	0	1	0	0	0	8.3	7.4	28.2	33.2	60.6	56.5	4.68	4.96	148	147	157	204				40.4	52.9	32.3	5.94	28.6	45.9	8.62	101.1	38.4	127.5	127.5	0	2	5	15	9
197	Con	1938-12-02	1	162	52.5	20.0046	75	165	90	2017-12-19	3	3	3	1	1	1	1	0		6.56		25.6		65.3	4.19	4.02		132		193	3				11	9.5		9.2		6.28		67.8	51.1	51.1	28	13	22	33	20
202	Con	1962-09-08	2	165	75	27.5482	78	122	66	2017-12-25	5	2	2	1	1	1	1	0	5.91		23.9		65.8		4.88		142		255		0	0	0	68.2	40.2		5.62		80.3		43					7		27
208	Con	1940-10-03	1	168	72	25.5102	76	160	74	2018-05-27	2	1	1	1	0	0	1	0	7.67		12.1		76.7		4.4		137		194		0	0	0	24.1	18.3		4.73		72							2		23
209	Con	1959-02-15	1	165	57	20.9366	68	140	80	2018-04-05	9	3	3	1	1	0	1	0	8.16		22.1		70.5		4.23		130		358		0	0	0	65	24.8		8.7		91.6		11.1					14		22
216	Con	1969-08-11	2	165	80.4	29.5317	72	130	80	2018-06-29	9	1	1	0	1	0	0	0	7.66	4.73	12.7	26.8	77.9	61.9	4.97	5.25	150	160	210	210	0	0	0	26.7	12	28.3	5.9	17.8	100.7	5.51	114.6	93.7	120	120	2	9	11	27	7
218	Con	1955-03-21	1	160	75	29.2969	84	136	60	2018-09-01	3	2	2	1	1	0	0	0	6.58	5.23	24.2	28.1	66.3	63.3	4.29	4.44	135	145	190	179	0	0	0	35.3		41.6	4.04	27.6	66.3	4.98	47.6	67.7	71	71	23	5	19	10	5
227	Con	1950-03-25	1	166	69	25.0399	79	132	90	2018-10-16	4	3	3	0	0	0	1	0	5.38		39.8	46.8	48.2	43.3	3.75	3.81	116	117	193	175				13.4	15.9	13.3	5.69	15.5	81.7	4.94	126.7	96.3	79.8	79.8	0	36	15	32	14
228	Con	1952-04-12	1	165	60	22.0386	80	140	80	2018-10-22	6	2	2	0	0	0	1	0	11.2		17.8		71.3		3.88		122		224		4	0	0	13.9	10.7		6.91		61.3		22.4					13		37
241	Con	1969-02-27	2	170	71	24.5675	80	140	80	2017-07-22	4	3	3	1	0	1	1	0	5.6	5.01	24.7	27.9	64.1	65.3	4.37	4.78	142	147	160	168	0	0	0	109.7	48.8		3.82		64.9	4.68		76.2			0	5	0	17	7
242	Con	1954-03-18	1	172	70	23.6614	78	130	90	2016-02-28	7	3	3	1	0	0	0	0	4.4	4.9	39.5	40	48.6	51	3.94	4.09	128	157	184	207	0	0	0	68	35	28	4.4	20	64						2	9	0	38	8
249	Con	1952-01-09	1	170	70.1	24.2561	70	150	100	2017-07-04	8	3	3	0	0	0	0	0	6.8	6.5	25.1	29.5	62.4	76.5	4.53	5.4	148	138	187	220				24.4	24.4	20	8.21	25	96.5	3.6	98	50	85	85	0	0	0	21	16
258	Con	1947-07-03	2	160	60	23.4375	78	130	80	2016-09-11	6	3	2	0	0	0	0	0	7.8	6.8	18.6	28.1	73.5	64.5	4.07	4.65	140	152	183	173	0	0	0	30	26	15	3.41	18	65	3.14		69			2	1	0	21	8
264	Con	1960-11-26	2	173	75	25.0593	72	130	85	2017-08-13	5	3	3	0	0	1	0	1	5.2	4.65	27.4	33.1	57.5	56.9	3.89	4.67	133	148	194	207	0	0	0	55	35	39	6.77	29.3	58	4.92		60.4	103	103	11	5	10	21	5
[truncated: 66 more columns]
