# Supplementary material for: Neuroprotective effect of Astragali Radix on cerebral infarction based on proteomics
Source: Front Pharmacol. 2023 Jun 9;14:1162134. doi: 10.3389/fphar.2023.1162134 (PMC10289882; doi:10.3389/fphar.2023.1162134)
Supplement: Supplementary file 2 [file Table2.xls]

## Sheet: Sheet1
Protein IDs	Protein_IDs	Sequence coverage Control1 [%]	Sequence coverage Control2 [%]	Sequence coverage Control3 [%]	Sequence coverage Control4 [%]	Sequence coverage Control5 [%]	Sequence coverage Control6 [%]	Sequence coverage YQ1 [%]	Sequence coverage YQ2 [%]	Sequence coverage YQ3 [%]	Sequence coverage YQ4 [%]	Sequence coverage YQ5 [%]	Sequence coverage YQ6 [%]	Sequence coverage YQHX1 [%]	Sequence coverage YQHX2 [%]	Sequence coverage YQHX3 [%]	Sequence coverage YQHX4 [%]	Sequence coverage YQHX5 [%]	Sequence coverage YQHX6 [%]	Intensity	Intensity Control1	Intensity Control2	Intensity Control3	Intensity Control4	Intensity Control5	Intensity Control6	Intensity AR1	Intensity AR2	Intensity AR3	Intensity AR4	Intensity AR5	Intensity AR6
tr|D6RGW1|D6RGW1_HUMAN	D6RGW1	32.7	0	0	0	0	0	32.7	0	0	0	0	32.7	0	0	0	0	0	0	5938900	2506800	0	0	0	0	0	3432000	0	0	0	0	0
sp|P15144|AMPN_HUMAN	P15144	0	0	0	0	0	0	1	1	1	0	0	0	1	1	1	0	0	0	7747600	0	0	0	0	0	0	7747600	0	0	0	0	0
sp|Q86YW5|TRML1_HUMAN	Q86YW5	5.1	0	0	0	0	0	0	0	5.1	5.1	5.1	5.1	0	0	0	5.1	0	5.1	18240000	0	0	0	0	0	0	0	0	3081600	5551400	5969300	0
tr|A0A087WXX2|A0A087WXX2_HUMAN	A0A087WXX2	0	0	0	0	0	0	0	0	0	0	6.3	0	0	0	0	6.3	6.3	6.3	19137000	0	0	0	0	0	0	0	0	0	0	4202000	0
sp|P00746|CFAD_HUMAN	P00746	0	3.6	9.5	0	0	0	5.9	5.9	5.9	0	0	0	0	0	0	3.6	0	0	24990000	0	10722000	5153200	0	0	0	2464900	3843800	2806000	0	0	0
sp|P30530|UFO_HUMAN	P30530	0	0	1.3	0	1.3	0	1.3	0	1.3	0	0	1.3	0	0	0	0	1.3	0	25939000	0	0	5147400	0	4282100	0	4802700	0	5669300	0	0	2796000
tr|H0Y5A1|H0Y5A1_HUMAN	H0Y5A1	0	0	0	0	0	0	12.9	12.9	12.9	0	0	0	0	0	12.9	0	0	0	27542000	0	0	0	0	0	0	4934300	8373200	5841900	0	0	0
sp|P13473|LAMP2_HUMAN	P13473	0	0	0	0	0	0	0	0	0	0	0	0	2.9	2.9	2.9	0	0	0	27887000	0	0	0	0	0	0	0	0	0	0	0	0
sp|P12830|CADH1_HUMAN	P12830	0	0	0	1	0	0	0	0	1	0	0	0	1.6	1.6	1.6	0	0	0	28916000	0	0	0	0	0	0	0	0	0	0	0	0
sp|Q99969|RARR2_HUMAN	Q99969	0	0	0	0	0	0	0	0	0	0	0	0	7.4	7.4	7.4	0	0	0	31437000	0	0	0	0	0	0	0	0	0	0	0	0
sp|P01601|KVD16_HUMAN	P01601	0	0	0	0	0	0	0	0	0	0	0	0	13.7	13.7	13.7	13.7	0	0	31528000	0	0	0	0	0	0	0	0	0	0	0	0
tr|B7ZKJ8|B7ZKJ8_HUMAN	B7ZKJ8	48.7	47	48.7	45.1	45.1	45.1	47.5	44.3	47.7	46.4	46.5	46.5	39.8	40.5	40.5	42.1	42.8	41.8	32616000	5806900	0	3953300	0	0	0	7769200	7799300	7287800	0	0	0
sp|P69891|HBG1_HUMAN	P69891	6.8	6.8	6.8	6.8	6.8	6.8	6.8	6.8	6.8	6.8	6.8	6.8	19.7	6.8	27.9	6.8	6.8	6.8	37203000	0	0	0	0	0	0	0	0	0	0	0	0
tr|A0A087X0Q4|A0A087X0Q4_HUMAN	A0A087X0Q4	19.2	19.2	19.2	19.2	19.2	19.2	19.2	19.2	19.2	19.2	19.2	19.2	32.7	32.7	32.7	19.2	19.2	19.2	41428000	0	0	0	0	0	0	0	0	0	0	0	0
tr|A0A087WZR4|A0A087WZR4_HUMAN	A0A087WZR4	19	19	9.3	9.3	19	19	19	19	19	19	9.3	19	0	0	0	9.3	9.3	19	42384000	5137800	8003300	0	0	1630200	532680	7965900	7456900	5138700	2318600	0	2866400
sp|P01854|IGHE_HUMAN	P01854	3.3	0	3.3	0	0	0	0	0	0	0	0	0	0	0	0	3.3	3.3	3.3	43935000	8611900	0	3851300	0	0	0	0	0	0	0	0	0
sp|P23470|PTPRG_HUMAN	P23470	0	0	0	0.9	0.9	0.9	0	0	0	0	0	0.9	0.9	0	0.9	0.9	0	0	44533000	0	0	0	4731800	4372500	5555000	0	0	0	0	0	6269300
tr|E5RHS7|E5RHS7_HUMAN	E5RHS7	81.8	81.8	0	0	0	81.8	0	81.8	0	81.8	0	81.8	0	0	0	81.8	0	81.8	48585000	6818500	9100300	0	0	0	5448700	0	0	0	9309800	0	7599300
tr|K7EKL8|K7EKL8_HUMAN	K7EKL8	0	0	0	6.1	0	5.6	6.1	0	15	6.1	6.1	6.1	0	0	0	0	6.1	0	49294000	0	0	0	3562300	0	0	7452300	0	9850800	8532300	11160000	5891400
sp|Q10588|BST1_HUMAN	Q10588	0	2.8	0	0	6.3	0	2.8	2.8	2.8	0	0	0	0	0	0	0	2.8	0	49443000	0	2512300	0	0	37646000	0	2551200	3310700	1723600	0	0	0
sp|P55103|INHBC_HUMAN	P55103	5.4	0	5.4	5.4	0	5.4	5.4	5.4	5.4	5.4	5.4	5.4	0	0	0	5.4	0	0	49450000	6765700	0	3069200	3648300	0	0	5073000	5118300	9966700	3934900	3860500	4757100
tr|Q5SRN7|Q5SRN7_HUMAN	Q5SRN7	0	0	0	0	0	0	0	0	0	0	0	0	0	3	3	0	0	0	49502000	0	0	0	0	0	0	0	0	0	0	0	0
tr|Q5SRP5|Q5SRP5_HUMAN	Q5SRP5	46.5	46.5	46.5	45.7	45.7	45.7	46.5	46.5	46.5	46.5	46.5	46.5	67.4	67.4	67.4	40.3	39.5	39.5	51313000	0	0	0	0	0	0	0	0	0	0	0	0
sp|A0A0B4J1V0|HV315_HUMAN	A0A0B4J1V0	13.4	22.7	26.9	5.9	5.9	5.9	13.4	13.4	13.4	5.9	5.9	5.9	16.8	16.8	5.9	5.9	5.9	5.9	56617000	0	5556700	4793800	0	0	0	0	0	0	0	0	0
sp|P81605|DCD_HUMAN	P81605	0	0	10	0	0	0	0	0	0	0	0	0	10	10	10	0	0	0	57847000	0	0	3541800	0	0	0	0	0	0	0	0	0
sp|Q6UWP8|SBSN_HUMAN	Q6UWP8	9.2	9.2	9.2	0	0	0	9.2	9.2	0	0	0	9.2	9.2	9.2	9.2	0	0	9.2	59540000	6597500	5655900	5553300	0	0	0	1088900	1146300	0	0	0	616070
sp|P68133|ACTS_HUMAN	P68133	12.2	12.2	12.2	6.1	10.6	8	10.3	8	6.1	12.2	8	8	16.2	16.2	16.2	5.8	3.2	5.8	64922000	0	0	0	0	0	0	0	0	0	4252300	0	0
sp|P07737|PROF1_HUMAN	P07737	0	0	0	0	0	0	0	0	0	0	0	0	11.4	18.6	18.6	0	0	0	65630000	0	0	0	0	0	0	0	0	0	0	0	0
sp|Q14515|SPRL1_HUMAN	Q14515	2	2	2	0	0	0	0	0	0	0	0	0	2	0	2	0	0	0	66809000	19474000	16326000	16138000	0	0	0	0	0	0	0	0	0
sp|P40197|GPV_HUMAN	P40197	0	0	2.1	2.1	2.1	0	2.1	2.1	2.1	2.1	2.1	2.1	0	0	0	2.1	2.1	0	69701000	0	0	2848700	0	4018200	0	10794000	12599000	11856000	4212300	8004000	5116500
tr|G3V482|G3V482_HUMAN	G3V482	0	0	0	0	0	0	0	0	0	0	0	0	9	9	9	0	0	0	70455000	0	0	0	0	0	0	0	0	0	0	0	0
tr|G3V3A0|G3V3A0_HUMAN	G3V3A0	49.8	49.8	49.8	53.7	53.7	38	61	53.7	53.7	38	47.8	53.7	46.8	45.4	45.4	47.8	47.8	32.7	70651000	0	0	0	8511700	6151000	5896200	9094900	9544900	0	7083300	6937700	9818000
sp|Q9ULI3|HEG1_HUMAN	Q9ULI3	0.8	0.8	0.8	0.8	0	0	0.8	0.8	0.8	0.8	0.8	0.8	0	0	0	0.8	0.8	0	73378000	7127800	5638600	4367600	9000600	0	0	6632500	9012400	8823200	0	6053800	6963500
sp|A0A0J9YX35|HV64D_HUMAN	A0A0J9YX35	9.4	9.4	9.4	9.4	9.4	9.4	9.4	9.4	9.4	9.4	9.4	9.4	0	0	0	9.4	9.4	9.4	75840000	11308000	11695000	10677000	1758400	3555600	1614800	5345100	5415000	7408100	4122000	2794800	1965100
sp|P01699|LV144_HUMAN	P01699	13.7	13.7	38.5	13.7	38.5	38.5	13.7	13.7	13.7	38.5	38.5	13.7	13.7	13.7	13.7	38.5	13.7	38.5	84784000	0	0	9665500	0	21454000	17460000	0	0	0	11652000	8778800	0
tr|E7EX60|E7EX60_HUMAN	E7EX60	0	0	0	2.2	2.2	2.2	2.2	2.2	2.2	2.2	2.2	2.2	0	0	0	2.2	0	0	86798000	0	0	0	7273300	7922300	7958000	9549200	11673000	8614400	8304600	9951100	9213400
sp|Q9NPH3|IL1AP_HUMAN	Q9NPH3	3.2	1.8	1.8	1.4	1.4	1.4	1.8	3.2	0	1.4	1.8	1.4	1.8	0	1.8	1.4	1.4	0	91246000	11744000	6921000	5152800	8340600	5644900	8842200	3020100	8622100	0	7567000	2158500	0
sp|A0A075B6K5|LV39_HUMAN	A0A075B6K5	13.9	13.9	23.5	9.6	23.5	23.5	20.9	30.4	20.9	23.5	23.5	23.5	29.6	33	29.6	23.5	9.6	9.6	104850000	0	0	0	0	0	0	36431000	38209000	30212000	0	0	0
tr|E9PJ29|E9PJ29_HUMAN	E9PJ29	7.6	7.6	7.6	7.6	7.6	7.6	7.6	7.6	18.5	7.6	18.5	7.6	0	0	0	7.6	7.6	7.6	108580000	11025000	8971700	6407700	10283000	7616200	7232000	4268800	6838200	9588000	4518000	10207000	8598100
sp|A0A0B4J1V2|HV226_HUMAN	A0A0B4J1V2	7.6	0	7.6	0	0	0	7.6	7.6	0	0	0	0	17.6	5.9	11.8	0	0	0	111910000	16058000	0	9438100	0	0	0	3305500	5398200	0	0	0	0
sp|P01599|KV117_HUMAN	P01599	23.1	23.1	23.1	10.3	10.3	23.1	23.1	10.3	0	0	7.7	0	23.1	23.1	23.1	10.3	0	10.3	131370000	9479900	10801000	10367000	0	0	2639900	6253200	0	0	0	0	0
tr|E7ES19|E7ES19_HUMAN	E7ES19	3.1	3.1	0	0	0	0	3.1	3.1	3.1	3.1	3.1	3.1	3.2	1.5	1.8	0	1.5	1.5	136570000	7365600	15177000	0	0	0	0	21531000	19704000	21620000	4216400	14726000	12750000
sp|P55058|PLTP_HUMAN	P55058	0	2.4	0	0	0	0	2.4	2.4	2.4	0	2.4	0	2.2	2.2	2.2	2.4	2.4	0	137780000	0	7739200	0	0	0	0	11212000	12757000	15400000	0	12347000	0
sp|Q9BUN1|MENT_HUMAN	Q9BUN1	0	4.4	4.4	4.4	4.4	4.4	4.4	0	0	4.4	4.4	4.4	0	0	0	4.4	4.4	4.4	138320000	0	13094000	9390600	11562000	12064000	13620000	3641000	0	0	9110800	10466000	15071000
sp|Q15166|PON3_HUMAN	Q15166	0	0	2.8	2.8	0	0	0	0	0	2.8	2.8	2.8	2.8	2.8	2.8	2.8	2.8	2.8	139100000	0	0	3159300	7445700	0	0	0	0	0	10718000	7956800	8133300
tr|A0A0A0MRQ5|A0A0A0MRQ5_HUMAN	A0A0A0MRQ5	11.3	11.3	11.3	11.3	11.3	11.3	11.3	11.3	11.3	11.3	11.3	11.3	0	0	0	11.3	11.3	11.3	143350000	10503000	10487000	9335400	12543000	19570000	17677000	7424500	5272400	6542700	8348100	12167000	9807200
sp|P0DJI9|SAA2_HUMAN	P0DJI9	35.2	24.6	23.8	11.5	11.5	11.5	36.1	36.1	36.1	23	36.1	36.1	11.5	11.5	11.5	11.5	11.5	22.1	144550000	3980200	6989800	4744000	0	0	0	18503000	37291000	42899000	0	17625000	12522000
tr|A0A0G2JPR0|A0A0G2JPR0_HUMAN	A0A0G2JPR0	53.7	53.4	53.8	51	45.9	48.9	54.4	54.4	53.3	51.1	51.7	51.5	43.9	40.5	42.8	46.8	45.8	45.9	146060000	0	0	0	0	0	0	0	0	0	52048000	40939000	53071000
tr|D6RBU4|D6RBU4_HUMAN	D6RBU4	0	3.3	0	3.3	3.3	3.3	3.3	0	3.3	3.3	0	3.3	0	0	0	0	0	0	146070000	0	7453500	0	27894000	28168000	23150000	13771000	0	18808000	19390000	0	7438900
tr|A0A669KBG0|A0A669KBG0_HUMAN	A0A669KBG0	3	0	0	5.6	5.6	5.6	3	3	3	3	5.6	3	3	0	0	3	3	3	147820000	10059000	0	0	9639600	11769000	9946400	20292000	17506000	17166000	5197400	13081000	7773700
sp|A0A0A0MS14|HV145_HUMAN	A0A0A0MS14	9.4	9.4	9.4	0	0	0	0	0	0	0	0	0	9.4	9.4	9.4	0	0	0	149140000	21753000	15909000	8653200	0	0	0	0	0	0	0	0	0
sp|Q96N58|ZN578_HUMAN	Q96N58	2.5	2.5	2.5	2.5	0	2.5	2.5	2.5	2.5	0	2.5	2.5	2.5	0	2.5	2.5	2.5	2.5	149290000	10059000	13720000	13135000	3440300	0	2765700	6298200	5628100	13101000	0	4392900	4963800
tr|H7BYX6|H7BYX6_HUMAN	H7BYX6	1.5	1.5	1.4	2.9	2.9	2.9	2.9	1.4	1.4	1.4	2.9	1.4	0	0	0	1.4	1.4	1.4	160860000	2687900	2732000	5149500	18718000	15314000	13495000	11518000	10234000	11897000	10696000	13308000	11655000
sp|P0CF74|IGLC6_HUMAN	P0CF74	53.8	53.8	53.8	61.3	61.3	61.3	61.3	61.3	53.8	53.8	61.3	61.3	46.2	46.2	46.2	61.3	53.8	53.8	163300000	0	0	0	27052000	50701000	38677000	14291000	12525000	0	0	6078600	8531400
sp|Q9BXR6|FHR5_HUMAN	Q9BXR6	4	4	4	7.7	1.8	5.4	7.7	2.3	4	4	7.7	7.7	5.6	5.6	5.6	4	4	4	171400000	9010000	7454400	8957100	9995300	5836400	11084000	10946000	0	9272700	8789200	8282900	12855000
sp|A0A0C4DH29|HV103_HUMAN	A0A0C4DH29	9.4	9.4	9.4	9.4	9.4	9.4	9.4	9.4	9.4	9.4	9.4	9.4	22.2	22.2	22.2	9.4	9.4	9.4	172500000	0	0	0	0	0	0	0	0	0	0	0	0
sp|Q6UX71|PXDC2_HUMAN	Q6UX71	5.3	2.1	7.2	4	2.1	0	4	4	4	2.1	2.1	0	6.8	4.5	6.8	0	2.1	2.1	177990000	20808000	9049800	12749000	5282700	3324200	0	17998000	14834000	20336000	0	0	0
tr|C9J6K0|C9J6K0_HUMAN	C9J6K0	7.6	7.6	0	0	0	0	0	0	0	0	0	0	19.1	19.1	19.1	0	0	0	179760000	0	6250500	0	0	0	0	0	0	0	0	0	0
sp|A0A0C4DH36|HV338_HUMAN	A0A0C4DH36	0	9.5	9.5	9.5	9.5	9.5	9.5	9.5	9.5	9.5	9.5	9.5	9.5	9.5	9.5	9.5	0	9.5	190540000	0	11008000	3611200	6533300	9277000	8197100	11016000	9959900	10889000	7663000	7975800	10250000
sp|Q9BWP8|COL11_HUMAN	Q9BWP8	4.1	4.1	4.1	10.3	10.3	10.3	4.1	12.5	12.5	10.3	10.3	10.3	4.1	4.1	4.1	4.1	4.1	4.1	191370000	9884900	8037800	8547600	12504000	15660000	14265000	8096200	9933400	13663000	15351000	12370000	15914000
sp|A0A075B6S5|KV127_HUMAN	A0A075B6S5	13.7	13.7	13.7	13.7	13.7	13.7	13.7	13.7	13.7	13.7	13.7	13.7	26.5	13.7	13.7	13.7	0	13.7	192100000	25088000	16862000	29352000	8623900	8984200	4986300	8569200	10974000	11752000	5775700	2894000	6174600
sp|P35555|FBN1_HUMAN	P35555	0	0	0	0	0	0	0	0	0	0	0	0	0.6	0.6	0.6	0	0	0	194340000	0	0	0	0	0	0	0	0	0	0	0	0
sp|P11021|BIP_HUMAN	P11021	1.8	1.7	3.5	4.1	4.1	4.1	0	1.8	1.8	1.8	1.8	1.8	4.7	4.7	4.7	1.8	0	0	198960000	4782100	0	5248200	20866000	16741000	16374000	0	9135500	5401100	12499000	11516000	8564100
sp|P00488|F13A_HUMAN	P00488	4.6	6.3	1.6	4.6	3	1.6	0	3	0	0	0	0	5.5	5.5	5.5	0	0	1.6	206430000	12999000	23675000	12011000	7035500	4592600	1474200	0	2996000	0	0	0	0
tr|I3L2H8|I3L2H8_HUMAN	I3L2H8	0	0	0	0	0	0	0	0	0	0	0	0	4.9	4.9	4.9	0	0	0	219700000	0	0	0	0	0	0	0	0	0	0	0	0
sp|P98160|PGBM_HUMAN	P98160	0.5	0.5	0.3	0.5	0.5	0.9	0.6	0.6	0.9	0.9	0.5	0.5	0	0	0.3	0.9	1.2	1.2	220750000	12252000	12290000	6455900	8603100	5554400	11780000	16691000	20106000	19928000	16822000	12994000	11106000
sp|Q15485|FCN2_HUMAN	Q15485	4.5	4.5	4.5	12.5	12.5	12.5	4.5	4.5	4.5	9.3	9.3	9.3	0	0	0	9.3	9.3	9.3	222910000	7964500	5637600	4887500	32483000	25041000	29606000	3948700	6603500	5275100	21830000	16852000	17021000
sp|Q9UHG3|PCYOX_HUMAN	Q9UHG3	6.1	4.4	6.1	0	0	0	1.8	1.8	1.8	0	1.8	0	6.3	6.3	4.4	0	0	0	225350000	37155000	22864000	21330000	0	0	0	3555000	10148000	3165100	0	2822200	0
tr|A0A087X0M8|A0A087X0M8_HUMAN	A0A087X0M8	3.1	3.1	2	3.1	3.1	3.1	3.1	3.1	3.1	3.1	3.1	3.1	2.5	2.5	0.9	1.1	2.1	0	269870000	22866000	18204000	16126000	19845000	21312000	22622000	14065000	16808000	18162000	17509000	16611000	17487000
tr|A0A499FJI4|A0A499FJI4_HUMAN	A0A499FJI4	0.5	0.6	0.6	0	0	0	0	0	0.5	0	0	0	0.2	0.2	0.2	0	0	0	270600000	20406000	36862000	32255000	0	0	0	0	0	28221000	0	0	0
sp|P08294|SODE_HUMAN	P08294	12.5	12.5	12.5	6.7	6.7	13.3	40.8	40.8	40.8	6.7	6.7	6.7	0	0	0	6.7	6.7	13.3	273220000	14447000	13740000	11646000	3614200	5059900	8394900	56852000	61401000	52275000	8615900	0	7872800
sp|A0A0B4J1Y8|LV949_HUMAN	A0A0B4J1Y8	16.3	8.1	8.1	8.1	8.1	8.1	16.3	16.3	16.3	0	8.1	8.1	22	22	22	0	0	0	275170000	9110400	4824700	6536200	3579500	0	0	19913000	22342000	19902000	0	3943700	3806900
tr|C9JVG0|C9JVG0_HUMAN	C9JVG0	61.2	61.2	61.2	61.2	61.2	61.2	57.5	61.2	61.2	61.2	61.2	61.2	49.3	35.1	49.3	61.2	61.2	61.2	277030000	18563000	15895000	1575400	33461000	20984000	24801000	4026400	1299400	6092200	16890000	27298000	24507000
sp|P18065|IBP2_HUMAN	P18065	15.4	12.6	15.4	6.8	6.8	4	10.5	7.7	10.5	10.5	7.7	7.7	0	0	0	7.7	6.5	4	277320000	30946000	33393000	29547000	11702000	11621000	4626300	17223000	17515000	20143000	19552000	15489000	16130000
tr|P01375|TNFA_HUMAN	P01375	8.3	12.1	13.9	9.1	9.1	9.1	6.9	8.3	6.9	7.7	4.4	4.4	4.1	4.1	1.9	7.7	5.8	3.8	281550000	20487000	24389000	23622000	52900000	47347000	39414000	6257400	8950400	5004000	9415900	5500900	5684800
tr|J3QQR8|J3QQR8_HUMAN	J3QQR8	13.3	13.3	13.3	9	13.3	13.3	13.3	13.3	13.3	9	9	9	0	0	4.2	9	9	9	283040000	29324000	27877000	23674000	6355000	18223000	17274000	29816000	37198000	24181000	11107000	13479000	11832000
sp|P09172|DOPO_HUMAN	P09172	8.3	11.3	11.3	0	0	0	3.7	3.6	1.9	1.8	1.6	1.6	5.2	2.3	2.3	0	0	0	287350000	54159000	60247000	63325000	0	0	0	13859000	13886000	11414000	845650	3701800	4462900
tr|C9IZP8|C9IZP8_HUMAN	C9IZP8	0	0	0	0	0	0	0	0	0	0	0	0	16.5	16.5	16.5	0	0	0	288160000	0	0	0	0	0	0	0	0	0	0	0	0
sp|P14543|NID1_HUMAN	P14543	1.9	1.9	2.7	1.9	2.7	0	2.7	2.7	2.7	2.7	1.9	0.8	0	0	0	0	0	0	293360000	33017000	37619000	35451000	7842700	18535000	0	47254000	41060000	40485000	11015000	12761000	8317000
sp|P26927|HGFL_HUMAN	P26927	2.8	2.8	1.4	4.5	4.5	1.4	1.4	1.4	1.4	2.8	1.4	2.8	4.5	4.5	3.1	1.4	2.8	1.4	305330000	13536000	15986000	9089600	28257000	28538000	9627800	12356000	11551000	14062000	15314000	11503000	13736000
tr|V9GYE4|V9GYE4_HUMAN	V9GYE4	20	20	20	20	20	20	20	20	20	20	20	20	20	20	20	20	20	20	308830000	18633000	13976000	14510000	9586200	6956700	9921100	26040000	28306000	25635000	11537000	8855000	8969600
sp|Q9UK55|ZPI_HUMAN	Q9UK55	6.8	4.1	6.8	0	2.3	4.1	9	6.8	6.8	6.8	5	6.8	6.3	3.6	8.6	5	5	2.7	321950000	32288000	18875000	26353000	0	3944800	5537000	25872000	25078000	27656000	19177000	13964000	4482300
tr|B1AHL2|B1AHL2_HUMAN	B1AHL2	18.2	17.8	18.2	18.2	18.2	18.2	17.8	17.8	17.8	18.2	18.2	16.2	20.7	20.7	20.7	23	23	23	329440000	26405000	25557000	26030000	3397500	5645900	3528700	22172000	24252000	25416000	14639000	16027000	15742000
sp|A0A0C4DH31|HV118_HUMAN	A0A0C4DH31	12	12	12	12	12	12	12	12	12	12	12	12	9.4	9.4	9.4	12	12	12	338510000	55563000	40340000	22459000	19082000	9937400	13717000	11091000	19623000	22646000	31508000	25733000	24311000
sp|P49913|CAMP_HUMAN	P49913	0	12.4	12.4	12.4	12.4	12.4	4.7	12.4	12.4	12.4	12.4	12.4	4.7	0	0	12.4	12.4	12.4	346470000	0	14284000	13495000	27785000	21967000	25354000	17163000	27555000	25806000	25266000	29106000	30046000
sp|P01743|HV146_HUMAN	P01743	22.2	22.2	22.2	22.2	22.2	22.2	22.2	22.2	22.2	22.2	22.2	22.2	22.2	22.2	22.2	22.2	22.2	9.4	346480000	31302000	22254000	29246000	8398500	5678900	5946600	13803000	10940000	0	9998500	10449000	12206000
sp|Q8TD57|DYH3_HUMAN	Q8TD57	0.5	0	0.5	0.5	0.5	0	0.5	0.5	0.5	0.5	0.5	0.5	0	0	0	0.5	0.3	0.8	349260000	13529000	0	12557000	1172300	786290	0	5240700	4495700	3210000	10178000	2930500	8995300
sp|P05109|S10A8_HUMAN	P05109	32.3	32.3	32.3	11.8	11.8	11.8	32.3	32.3	32.3	11.8	23.7	23.7	11.8	0	11.8	0	11.8	11.8	350290000	32876000	28465000	24047000	15825000	14974000	13483000	35930000	36453000	39987000	13090000	22834000	13034000
sp|P55290|CAD13_HUMAN	P55290	3.6	3.6	3.6	4.9	4.9	4.9	3.6	3.6	3.6	3.6	3.6	3.6	2	5.2	5.2	3.2	4.9	3.2	353400000	24262000	22360000	22074000	36973000	25447000	25999000	23744000	21483000	20790000	16954000	12763000	14032000
sp|P01344|IGF2_HUMAN	P01344	8.9	8.9	8.9	0	0	0	5	5	5	0	0	8.9	8.9	0	0	8.9	5	8.9	355470000	15402000	16339000	16982000	0	0	0	77958000	83552000	84811000	0	0	3268400
tr|Q06HB9|Q06HB9_HUMAN	Q06HB9	0	0	0	0	0	0	0	4.5	0	4.5	0	0	4.5	4.5	4.5	0	0	0	358350000	0	0	0	0	0	0	0	3715200	0	4027200	0	0
sp|P11597|CETP_HUMAN	P11597	2.2	2.2	2.2	2.2	2.2	2.2	2.2	2.2	2.2	2.2	2.2	2.2	0	0	0	2.2	2.2	2.2	385520000	32150000	30749000	32900000	17175000	12160000	13388000	37354000	41537000	40257000	23312000	22440000	23786000
sp|P02792|FRIL_HUMAN	P02792	0	0	0	8.6	8.6	8.6	0	0	0	0	8.6	0	8.6	8.6	8.6	8.6	8.6	8.6	394040000	0	0	0	40816000	53332000	51473000	0	0	0	0	54218000	0
sp|P01703|LV140_HUMAN	P01703	13.6	13.6	13.6	13.6	13.6	13.6	13.6	13.6	13.6	13.6	13.6	13.6	5.9	5.9	5.9	13.6	13.6	13.6	396970000	22053000	15968000	10136000	62250000	83085000	66512000	12379000	16302000	13698000	21170000	26531000	20576000
tr|A2RRB5|A2RRB5_HUMAN	A2RRB5	13.7	13.7	13.7	13.7	0	0	13.7	13.7	13.7	0	13.7	0	13.7	13.7	0	13.7	13.7	13.7	405540000	41108000	45934000	47631000	15222000	0	0	26043000	17283000	19308000	0	19530000	0
sp|P13796|PLSL_HUMAN	P13796	7.2	5.1	7.2	4.1	2.1	2.1	7.2	7.2	5.6	5.6	3.5	3.5	4	8	8	2.1	4.1	3.5	421010000	52032000	52128000	30006000	11060000	7241700	6981600	46684000	41514000	36750000	12497000	11097000	14087000
sp|P03951|FA11_HUMAN	P03951	2.9	2.9	2.9	0	1.8	2.9	4.3	2.9	2.9	1.1	0	0	9.8	12.5	8.5	0	0	0	429650000	9055300	9212000	7201800	0	5796600	6035500	9555900	9106700	11988000	0	0	0
sp|A0A0C4DH24|KV621_HUMAN	A0A0C4DH24	7	25.4	7	7	7	7	7	7	7	7	7	7	0	18.4	18.4	21.9	21.9	21.9	442620000	37193000	40820000	25321000	16193000	8408800	10260000	37548000	48256000	30639000	15590000	26699000	20740000
sp|A0A075B6J9|LV218_HUMAN	A0A075B6J9	16.9	5.9	5.9	16.9	16.9	16.9	16.9	11	16.9	16.9	16.9	16.9	5.9	5.9	5.9	16.9	16.9	16.9	453810000	27595000	0	0	55968000	44996000	38836000	27322000	26800000	28328000	38211000	34268000	31993000
sp|P33908|MA1A1_HUMAN	P33908	2.8	2.8	2.8	7	3.2	3.2	3.8	3.8	2.8	2.8	2.8	6	1.2	1.2	3.4	1.1	1.1	1.1	458280000	29706000	17048000	10219000	43873000	26221000	26238000	45426000	27335000	25893000	14620000	32057000	44437000
tr|A0A0C4DFP6|A0A0C4DFP6_HUMAN	A0A0C4DFP6	9.1	10.7	11.9	4.4	5.8	5.2	6	9.4	6	3.1	7.8	5.2	6.9	6.9	8.6	8.8	0	1.4	467670000	27803000	35634000	30539000	13538000	30436000	15878000	35641000	33936000	37096000	12073000	25133000	12231000
sp|P22891|PROZ_HUMAN	P22891	4.2	4.2	4.2	7.5	7.5	7.5	7.5	13.2	7.5	13.2	13.2	7.5	5.5	9.8	9.8	13.2	13.2	10.2	472470000	22075000	21134000	9877000	22057000	27149000	11441000	24716000	28310000	18245000	26169000	24681000	13949000
tr|F5GZZ9|F5GZZ9_HUMAN	F5GZZ9	2.9	4.6	5.4	2.5	3.9	2.9	6.7	6.3	5	1.2	1	2.8	6.7	6.7	6.7	1	5.3	2.1	484010000	8854400	21513000	56213000	6863800	20835000	6798300	40598000	41432000	39659000	6052000	9799300	7565600
tr|A0A0G2JSC0|A0A0G2JSC0_HUMAN	A0A0G2JSC0	13	13	13	13	13	13	13	21.1	13	13	13	13	8.1	8.1	8.1	13	13	13	485020000	39161000	42669000	33555000	12114000	5553800	7346500	35842000	42731000	33006000	22621000	19714000	23138000
sp|P19320|VCAM1_HUMAN	P19320	7.6	4.9	6.4	4.7	6	7.3	7.6	8.8	5	6	6	6	3.9	2.8	5.3	4.7	4.7	0	488740000	34224000	24572000	23741000	24677000	27568000	29194000	43617000	56885000	26327000	29769000	27432000	30287000
sp|A0A075B6H9|LV469_HUMAN	A0A075B6H9	8.4	8.4	8.4	14.3	14.3	14.3	8.4	8.4	14.3	14.3	8.4	8.4	8.4	8.4	8.4	14.3	8.4	14.3	500780000	24000000	19455000	17938000	90419000	45292000	52899000	7792000	6648500	15874000	12687000	11852000	10150000
tr|A0A087X0I0|A0A087X0I0_HUMAN	A0A087X0I0	1	1	2.1	1	2.2	1.7	1.4	1.4	1.4	2.2	1.7	1.7	0.5	0.5	0	1.7	2.2	1.7	507430000	46596000	35249000	18307000	26515000	35433000	26850000	42393000	43433000	47231000	28498000	33907000	27288000
tr|G3V0E5|G3V0E5_HUMAN	G3V0E5	2.1	3.5	3.5	3.5	3.5	3.5	3.5	3.5	3.5	3.5	3.5	3.5	4.3	5.3	4.3	1.5	3.5	3.5	514240000	18832000	33560000	19731000	19604000	29464000	16624000	19772000	19339000	55424000	38308000	26542000	35501000
sp|A0A0C4DH34|HV428_HUMAN	A0A0C4DH34	7.7	7.7	7.7	0	0	0	0	7.7	0	0	0	0	7.7	7.7	7.7	0	0	0	524960000	24416000	19001000	21329000	0	0	0	0	8987000	0	0	0	0
sp|A0A0C4DH35|HV335_HUMAN	A0A0C4DH35	9.4	9.4	9.4	9.4	9.4	9.4	9.4	9.4	9.4	9.4	9.4	9.4	9.4	9.4	9.4	9.4	9.4	9.4	549790000	29932000	27038000	29140000	29283000	25897000	24911000	16115000	14477000	15047000	22071000	20067000	20223000
tr|A0A0C4DGZ8|A0A0C4DGZ8_HUMAN	A0A0C4DGZ8	3.8	1.8	3.8	4.6	4.6	5.1	3.8	1.8	3.8	4.6	4.6	4.6	6.9	6.9	7	4.6	3.8	4.6	573790000	40096000	13116000	41048000	24462000	30890000	20353000	35336000	13841000	30454000	33218000	28426000	36171000
sp|P0DOY2|IGLC2_HUMAN	P0DOY2	77.4	77.4	77.4	77.4	77.4	77.4	77.4	77.4	77.4	77.4	77.4	77.4	69.8	69.8	69.8	77.4	77.4	77.4	579260000	66408000	46459000	43271000	28036000	31591000	38524000	57180000	52574000	56967000	29634000	34099000	12186000
sp|Q15848|ADIPO_HUMAN	Q15848	6.1	6.1	6.1	6.1	6.1	6.1	6.1	6.1	0	6.1	6.1	6.1	12.3	12.3	12.3	6.1	6.1	6.1	590070000	97013000	82899000	93410000	15955000	8498600	16149000	7123200	9182500	0	9517000	11406000	12727000
tr|A0A182DWH7|A0A182DWH7_HUMAN	A0A182DWH7	3.2	3.2	3.2	3.2	3.2	3.2	3.2	3.2	3.2	3.2	3.2	3.2	4.2	6.8	6.8	3.2	3.2	3.2	610410000	54843000	53678000	28957000	23717000	16796000	19091000	43137000	46166000	42006000	34343000	38245000	33567000
sp|P02775|CXCL7_HUMAN	P02775	14.8	7.8	7.8	14.8	14.8	14.8	18.8	18.8	14.8	18.8	25.8	7.8	37.5	37.5	29.7	14.8	14.8	14.8	656100000	17716000	14480000	10363000	22161000	24783000	13979000	26991000	23629000	17441000	17973000	21102000	7832300
sp|P13500|MCP1_HUMAN	P13500	23.6	23.6	23.6	23.6	23.6	14.2	23.6	14.2	14.2	14.2	14.2	14.2	16.5	16.5	16.5	5.5	15	5.5	670740000	76022000	70477000	66511000	25339000	41003000	24356000	35635000	21627000	20270000	17609000	18635000	18940000
sp|Q92496|FHR4_HUMAN	Q92496	8.1	6.9	6.9	15.4	15.4	12.1	9	9	18	17	11.6	19.4	7.8	4	7.8	6.4	5.5	5.5	672150000	27773000	32707000	12388000	71961000	59975000	35528000	45045000	28428000	67271000	45879000	44983000	64438000
sp|P06702|S10A9_HUMAN	P06702	31.6	11.4	11.4	31.6	11.4	11.4	24.6	24.6	24.6	31.6	18.4	11.4	31.6	18.4	31.6	11.4	31.6	11.4	701400000	100220000	47747000	18747000	43165000	27826000	12948000	57633000	46788000	42021000	48092000	63573000	36384000
sp|P01833|PIGR_HUMAN	P01833	0	0	0	3.1	3.1	3.1	3.1	5.1	3.1	3.1	5.2	5.2	1.3	1.3	0	3.1	5.2	3.1	717450000	0	0	0	89939000	60671000	79001000	47154000	45946000	50136000	53079000	66456000	64466000
sp|P11226|MBL2_HUMAN	P11226	3.6	7.3	7.3	7.3	7.3	7.3	7.3	7.3	7.3	7.3	7.3	7.3	8.5	8.5	8.5	7.3	7.3	7.3	723110000	18925000	29378000	23221000	37292000	24785000	28755000	27433000	38666000	26404000	46325000	45866000	46381000
sp|O00187|MASP2_HUMAN	O00187	2.6	3.6	3.6	6.7	6.7	4.7	3.6	3.6	3.6	4.7	5.2	4.7	7.1	7.1	7.1	2.6	2.6	2.6	745630000	23225000	39429000	32502000	45309000	34246000	29872000	43746000	46990000	44102000	48209000	32356000	43868000
tr|H0Y755|H0Y755_HUMAN	H0Y755	11.9	11.9	11.9	11.9	11.9	11.9	11.9	16.2	16.2	11.9	11.9	16.2	4.7	4.7	4.7	11.9	11.9	16.2	757250000	48732000	43023000	41157000	27497000	15160000	31981000	70128000	123180000	120750000	33324000	40027000	42861000
sp|P05121|PAI1_HUMAN	P05121	7.2	7.2	7.2	1.7	4.5	1.7	4.5	4.5	4.5	0	2.8	0	0	0	0	0	2.8	0	760300000	211470000	250820000	174990000	13414000	15058000	14028000	29634000	24512000	21126000	0	1492000	0
tr|A0A087WSY5|A0A087WSY5_HUMAN	A0A087WSY5	9.3	12.4	12.4	3.9	3.9	7	9.3	10.1	9.3	3.9	3.9	3.9	9.3	9.3	9.3	3.9	7	3.9	785660000	52882000	52454000	40860000	56727000	45433000	52899000	53099000	48317000	44780000	36767000	34882000	37316000
sp|A0A0C4DH72|KV106_HUMAN	A0A0C4DH72	40.2	23.9	23.9	23.9	23.9	23.9	23.9	23.9	13.7	13.7	21.4	13.7	23.9	23.9	23.9	23.9	13.7	23.9	797860000	42405000	72219000	48232000	44028000	30210000	27665000	62730000	48956000	21811000	7548600	14598000	9922900
sp|A0A0A0MS15|HV349_HUMAN	A0A0A0MS15	24.4	24.4	24.4	16.8	16.8	16.8	15.1	15.1	15.1	7.6	7.6	7.6	16.8	16.8	16.8	16.8	7.6	7.6	804610000	55411000	61518000	49696000	21552000	26574000	19901000	49768000	37787000	30779000	31723000	20258000	21222000
sp|Q92608|DOCK2_HUMAN	Q92608	0	0	0	0	0	0	0	0	0	0	0	0	0.9	0.9	0.9	0.7	0	0	807540000	0	0	0	0	0	0	0	0	0	0	0	0
sp|A0A0B4J1X5|HV374_HUMAN	A0A0B4J1X5	32.5	32.5	32.5	15.4	15.4	15.4	24.8	15.4	24.8	24.8	24.8	24.8	15.4	15.4	15.4	15.4	15.4	15.4	820490000	59641000	49038000	40843000	22490000	18753000	11070000	52601000	28635000	48361000	36653000	42313000	41227000
sp|Q15582|BGH3_HUMAN	Q15582	8.9	8.9	8.9	5.3	5.6	7.3	6.9	6.9	11	6.9	8.9	8.9	5.6	5.6	5.6	3.5	3.5	3.5	820730000	52228000	45692000	36098000	38392000	12739000	34265000	81395000	87709000	93507000	48830000	58353000	52354000
tr|F5GY03|F5GY03_HUMAN	F5GY03	34.9	25.5	34.9	26.8	6.7	17.4	32.9	20.1	32.9	9.4	26.8	16.1	17.4	17.4	17.4	16.1	39.6	20.1	855710000	46008000	46851000	42906000	82329000	45956000	54688000	45203000	33932000	48474000	12890000	67665000	47721000
sp|P06681|CO2_HUMAN	P06681	39	35.4	37	31	28.7	32.3	30.7	35.9	35.9	27.5	35.2	30.9	25.7	25.7	24.7	20.5	27.5	24.7	885530000	21712000	10215000	18951000	18123000	29694000	26820000	33115000	24470000	31069000	21660000	22151000	13751000
sp|P49454|CENPF_HUMAN	P49454	0.3	0.3	0.3	0.3	0.3	0.3	1	0.3	1	1	1	1	0	0	0	1	0.3	1	892490000	52758000	46606000	29960000	43879000	49315000	32458000	105440000	45641000	108440000	82581000	95243000	82609000
sp|A0A0C4DH38|HV551_HUMAN	A0A0C4DH38	35.9	35.9	23.1	13.7	13.7	23.1	23.1	23.1	23.1	13.7	23.1	13.7	33.3	33.3	33.3	13.7	0	13.7	907350000	113140000	125380000	92296000	6016200	6687800	17908000	26199000	23595000	33983000	18820000	19416000	8111000
sp|P59923|ZN445_HUMAN	P59923	2.3	2.3	2.3	2.3	2.3	2.3	2.3	1.2	1.2	1.2	1.2	1.2	1.2	1.2	1.2	2.3	2.3	2.3	933970000	70407000	77439000	80902000	73415000	57247000	11588000	68302000	68789000	58038000	8946100	7489500	6642100
sp|P29622|KAIN_HUMAN	P29622	19.7	22.2	19.7	10.1	4.7	8.2	12.9	12.2	12.9	4.7	8.2	8.2	14.8	19.7	14.8	8.2	2.1	0	980460000	111610000	116720000	100550000	16811000	14856000	12681000	31481000	36208000	34909000	11110000	11344000	9049300
tr|H0YD13|H0YD13_HUMAN	H0YD13	14.6	14.6	14.6	10.7	5.8	5.8	14.6	18.9	14.6	15	15	15	4.9	4.9	4.9	15	15	15	986680000	88007000	76886000	65833000	47641000	35793000	29344000	97839000	113710000	96619000	49064000	66152000	58170000
sp|P13645|K1C10_HUMAN	P13645	14	16.8	14.7	9.8	13	11.8	6.5	6.5	8.6	4.8	3.3	6.8	9.2	9.2	7.4	4.5	7.7	4.1	1010100000	120510000	109340000	79548000	99640000	85290000	79809000	41660000	49087000	47219000	11173000	7348200	15431000
sp|P59666|DEF3_HUMAN	P59666	19.1	19.1	19.1	9.6	9.6	9.6	19.1	19.1	19.1	19.1	19.1	19.1	9.6	19.1	19.1	9.6	9.6	9.6	1022100000	49671000	45398000	47170000	32176000	28429000	25629000	106230000	100700000	97866000	33326000	38629000	35301000
tr|A0A0J9YY99|A0A0J9YY99_HUMAN	A0A0J9YY99	26.5	26.5	26.5	17.1	17.1	17.1	26.5	17.1	17.1	17.1	26.5	9.4	9.4	9.4	9.4	17.1	17.1	17.1	1039800000	50567000	63320000	60458000	79817000	80239000	51648000	38734000	41666000	4680200	3815600	3949500	0
sp|A0A0C4DH68|KV224_HUMAN	A0A0C4DH68	16.7	38.3	16.7	33.3	16.7	16.7	16.7	16.7	16.7	38.3	38.3	38.3	27.5	33.3	33.3	16.7	33.3	16.7	1119000000	38252000	46905000	29230000	31856000	36439000	25972000	39991000	39290000	46037000	43757000	7497000	43330000
tr|C9JB55|C9JB55_HUMAN	C9JB55	32	32	32	30.7	32	82.7	82.7	82.7	82.7	32	32	32	81.3	81.3	81.3	32	82.7	32	1140100000	57992000	61174000	35057000	0	3516100	103390000	143520000	154220000	147630000	76826000	81666000	70387000
sp|P01602|KV105_HUMAN	P01602	9.4	9.4	9.4	9.4	9.4	9.4	9.4	9.4	9.4	9.4	9.4	9.4	9.4	9.4	9.4	9.4	9.4	9.4	1194400000	58809000	48556000	54941000	38453000	26755000	27156000	33470000	38180000	43804000	26997000	33971000	34165000
sp|P06310|KV230_HUMAN	P06310	20	20	20	20	16.7	16.7	20	20	20	20	20	20	10.8	10.8	10.8	16.7	16.7	20	1208100000	106730000	99749000	87398000	86329000	90084000	71385000	69369000	81498000	67848000	78487000	91300000	82435000
tr|H7BY57|H7BY57_HUMAN	H7BY57	1.2	1.2	1.2	1.2	1.2	1.2	3.7	1.2	3.7	1.2	1.2	1.2	0	1.2	1.2	3.7	3.7	3.7	1272200000	49595000	45173000	45221000	75994000	59426000	59339000	131490000	38496000	140730000	60925000	71676000	70526000
sp|P02042|HBD_HUMAN	P02042	60.5	60.5	52.4	69.4	63.3	69.4	69.4	69.4	69.4	63.3	69.4	69.4	53.1	61.9	53.1	63.3	63.3	63.3	1281200000	22127000	27836000	20012000	83134000	93395000	79727000	106320000	95552000	100490000	122630000	130930000	110300000
sp|P01721|LV657_HUMAN	P01721	35.9	35.9	23.1	6	6	6	6	0	6	6	6	6	35.9	35.9	18.8	6	6	6	1336600000	57954000	54369000	23268000	98356000	83607000	91961000	10068000	0	32552000	61572000	60563000	64324000
tr|V9GYE7|V9GYE7_HUMAN	V9GYE7	21.3	21.3	21.3	21.3	16.1	21.3	16.1	16.1	16.1	16.1	16.1	16.1	12.2	12.2	12.2	12.2	12.6	16.1	1355500000	138530000	142110000	101520000	160460000	48749000	116670000	34261000	33444000	33046000	29698000	30300000	36248000
tr|G3V5H2|G3V5H2_HUMAN	G3V5H2	9	9	9	9	9	9	9	9	9	9	9	9	0	0	0	9	9	9	1397800000	131510000	124570000	144080000	158770000	134860000	101970000	109800000	114440000	104810000	49170000	53369000	73887000
sp|Q8TDY2|RBCC1_HUMAN	Q8TDY2	0.5	0.5	1	0.5	0.5	0.5	0.5	0.5	0.5	0.5	1	0.5	0	0	0	0.5	0.5	0.5	1406200000	35155000	34989000	172990000	96764000	75656000	78759000	125470000	119600000	112910000	76301000	149600000	94799000
sp|P54108|CRIS3_HUMAN	P54108	19.6	16.7	19.6	10.6	7.3	13.1	12.7	15.5	12.7	10.6	10.2	7.3	13.5	6.9	6.9	7.8	10.6	7.8	1414100000	101080000	69749000	74494000	127820000	48336000	60328000	66176000	90073000	69138000	70325000	81099000	51763000
sp|Q12805|FBLN3_HUMAN	Q12805	12	9.3	13.4	10.3	12	12	12.2	16	13.4	9.3	12.2	16	7.7	7.7	7.7	11.2	4.5	9.7	1428100000	102510000	93333000	56841000	203250000	69980000	73125000	126250000	98862000	73285000	33844000	32648000	46071000
sp|A0A0C4DH25|KVD20_HUMAN	A0A0C4DH25	27.6	27.6	27.6	27.6	27.6	27.6	27.6	27.6	27.6	27.6	27.6	27.6	27.6	13.8	13.8	27.6	27.6	27.6	1432500000	96943000	94149000	66907000	45259000	49536000	43806000	75501000	73855000	73075000	68320000	72288000	71369000
sp|P14151|LYAM1_HUMAN	P14151	13.4	11.3	13.4	11.3	11.3	11.3	11.3	11.3	11.3	13.4	13.4	13.4	7.8	7.8	9.9	10.2	7	7	1432900000	66429000	85107000	52046000	86922000	88655000	75762000	114610000	118580000	118360000	98324000	111270000	89765000
sp|P06312|KV401_HUMAN	P06312	29.8	9.9	29.8	22.3	9.9	9.9	24.8	24.8	17.4	17.4	9.9	9.9	22.3	22.3	22.3	9.9	9.9	9.9	1458400000	40454000	28403000	35889000	17729000	7881600	10993000	20799000	20881000	17417000	10380000	9837100	14019000
sp|Q92954|PRG4_HUMAN	Q92954	2.8	1.6	2.8	1.6	1.6	3.2	4.4	2.8	2.8	1.6	1.1	1.6	4.1	4.1	3.6	2.5	2	2.5	1461000000	91751000	97178000	79367000	96079000	76869000	75545000	65633000	85752000	40690000	62540000	61324000	66535000
sp|Q92820|GGH_HUMAN	Q92820	6.6	6.6	6.6	2.5	6.6	2.5	6.6	6.6	6.6	6.6	6.6	6.6	2.5	2.5	2.5	2.5	2.5	2.5	1462000000	69769000	58773000	63572000	132200000	79237000	95793000	99483000	92634000	95969000	93387000	100140000	109270000
tr|A0A1W2PQ80|A0A1W2PQ80_HUMAN	A0A1W2PQ80	9.4	9.4	9.4	9.4	9.4	9.4	9.4	9.4	9.4	9.4	9.4	9.4	0	0	0	9.4	9.4	9.4	1484300000	136080000	122250000	83683000	193290000	143280000	193140000	33810000	26867000	45325000	53013000	63996000	72720000
sp|P04070|PROC_HUMAN	P04070	12.4	10.8	13.7	9.3	7.6	7.6	11.3	11.3	8.7	9.1	9.3	4.6	6.7	4.6	6.7	11.3	6.3	11.3	1581700000	92830000	70630000	51204000	145720000	118470000	131180000	54948000	20208000	59589000	106890000	103820000	119620000
sp|P63261|ACTG_HUMAN	P63261	17.1	12.3	17.1	6.1	10.7	8	15.2	14.7	6.1	8	8	8	22.9	22.9	22.9	5.9	3.2	5.9	1638900000	53728000	38850000	39956000	29891000	23076000	37904000	59688000	64982000	45666000	36520000	40479000	42227000
sp|P01825|HV459_HUMAN	P01825	21.6	21.6	21.6	21.6	21.6	21.6	21.6	21.6	21.6	21.6	21.6	21.6	21.6	21.6	21.6	21.6	21.6	21.6	1656700000	84639000	86525000	82530000	34787000	21225000	26619000	46107000	53082000	50919000	29154000	39532000	41804000
sp|A0A075B6I0|LV861_HUMAN	A0A075B6I0	13.1	13.1	13.1	13.1	13.1	13.1	13.1	13.1	13.1	13.1	13.1	13.1	13.1	13.1	13.1	13.1	13.1	13.1	1664700000	91141000	79672000	63483000	9747100	5109500	10507000	100200000	79357000	77356000	80888000	78318000	80837000
sp|P35908|K22E_HUMAN	P35908	15.1	16.9	12	7	10.1	13.3	16.9	16.9	9	16.9	15.1	15.1	5.9	5.7	3.6	15.1	15.1	15.5	1686700000	119860000	104250000	78824000	60366000	88369000	92623000	119570000	128550000	85759000	99769000	98911000	102610000
tr|A0A075B7D0|A0A075B7D0_HUMAN	A0A075B7D0	19.7	19.7	19.7	10.3	10.3	10.3	19.7	19.7	19.7	19.7	19.7	19.7	19.7	19.7	19.7	10.3	10.3	10.3	1707300000	112690000	121780000	108870000	90700000	96846000	61729000	69503000	68312000	61203000	28839000	21746000	23636000
sp|P15814|IGLL1_HUMAN	P15814	7	7	7	7	7	7	7	0	7	7	7	7	7	7	7	7	7	7	1751000000	172810000	150950000	154320000	134620000	98420000	88606000	160620000	0	169310000	62369000	37938000	51605000
sp|P33151|CADH5_HUMAN	P33151	6.4	7.1	7.8	10.8	12.9	9.4	8	6.9	9.6	10.8	8.8	10.5	3.3	3.3	3.3	5.1	6.4	4.8	1768000000	109780000	101210000	115070000	130700000	93938000	101060000	59195000	50505000	151910000	182300000	136710000	114300000
tr|H7C0L5|H7C0L5_HUMAN	H7C0L5	45.6	45.9	45.6	45.3	45.3	45.3	43.8	41.2	44.6	45.1	45.3	45.1	38.2	38.2	38.2	41.2	43	43	1786700000	38651000	49604000	21037000	48457000	45219000	64949000	0	23370000	40210000	31295000	20603000	60575000
sp|P61769|B2MG_HUMAN	P61769	29.4	26.9	29.4	18.5	18.5	35.3	18.5	18.5	18.5	18.5	18.5	18.5	26.9	26.9	26.9	35.3	35.3	26.9	1820500000	123570000	175640000	171340000	16549000	23755000	21608000	66725000	59839000	61318000	55965000	17087000	40935000
sp|P12259|FA5_HUMAN	P12259	4.3	4.3	3.9	2.6	3.9	3.9	4.9	4.4	4.9	3.8	3.8	3.8	4.2	4.6	4.6	2.8	2.1	2.6	1850600000	136050000	131960000	116760000	64569000	65697000	71994000	130700000	126040000	126440000	48625000	46230000	68407000
sp|P02741|CRP_HUMAN	P02741	21	9.8	17.9	0	6.7	0	16.5	21	21	11.2	11.2	11.2	16.5	16.5	16.5	0	0	0	1884100000	74318000	51863000	32758000	0	10310000	0	217480000	200740000	227950000	87061000	87064000	106850000
sp|P43251|BTD_HUMAN	P43251	9.9	11.2	11.2	11	9.8	7	12.9	11.2	12.9	11.6	8.1	7.9	10.9	10.9	10.9	9.8	9.8	6.3	1930000000	108740000	128580000	88066000	50079000	36108000	38326000	90879000	86227000	86214000	41367000	29658000	26897000
sp|Q96RW7|HMCN1_HUMAN	Q96RW7	0	0.2	0.2	0.2	0.2	0.5	0.2	0.2	0.2	0.5	0.2	0.2	0	0	0	0.2	0.2	0.2	2000600000	0	164640000	107040000	151280000	132260000	174190000	187280000	173500000	198320000	205890000	110170000	120280000
sp|P01709|LV208_HUMAN	P01709	13.6	13.6	13.6	6.8	6.8	6.8	13.6	13.6	13.6	6.8	6.8	6.8	13.6	13.6	13.6	6.8	6.8	6.8	2018900000	40010000	41739000	28670000	423280000	228380000	196210000	45499000	42455000	39630000	40032000	47160000	45509000
tr|A6XND1|A6XND1_HUMAN	A6XND1	36.5	42.2	46	31.6	31.6	25.1	27.8	24	27.8	27.4	27.8	27.4	12.9	12.9	12.9	31.6	27.4	31.2	2029300000	107890000	106890000	97619000	163650000	160300000	137520000	123720000	126800000	113330000	126310000	118630000	104880000
tr|A0A075B7B8|A0A075B7B8_HUMAN	A0A075B7B8	18.8	18.8	18.8	0	0	0	18.8	9.4	18.8	9.4	9.4	18.8	9.4	9.4	9.4	0	0	0	2045900000	171330000	187260000	98207000	0	0	0	4269400	5367400	9270300	0	0	3125300
sp|Q96KN2|CNDP1_HUMAN	Q96KN2	18.5	14.4	18.9	11.6	11.6	9.5	8.9	8.9	8.9	8.9	6.9	8.9	20.3	22.1	17.9	5.3	5.3	5.3	2067900000	92349000	78107000	88432000	118390000	92662000	73458000	110910000	103440000	118110000	71414000	67465000	68647000
sp|P06276|CHLE_HUMAN	P06276	10.3	15	11.8	11.8	11.8	11.8	8.6	10.3	8.6	10.1	8.5	13.5	15.4	13.8	15.4	6.8	6.6	11.6	2117100000	188590000	247380000	167120000	58350000	75040000	77136000	82063000	136330000	81217000	80634000	49888000	74974000
sp|P01782|HV309_HUMAN	P01782	42.4	42.4	42.4	34.7	34.7	25.4	34.7	34.7	34.7	25.4	25.4	25.4	25.4	25.4	25.4	25.4	25.4	34.7	2156800000	276440000	266180000	238530000	24001000	30524000	13973000	207430000	199810000	193090000	32414000	28737000	38108000
tr|A0A087WXI2|A0A087WXI2_HUMAN	A0A087WXI2	3.2	3.7	3.4	2.5	2.3	3.2	5.5	5.8	5.8	4.3	4.9	4.8	5.2	5.1	4.8	2.9	2.6	2.9	2170500000	116320000	135120000	110770000	34778000	32627000	38482000	195330000	214710000	202400000	117140000	118990000	122280000
sp|Q13790|APOF_HUMAN	Q13790	8.3	8.3	8.3	8.3	8.3	8.3	8.3	8.3	8.3	8.3	8.3	8.3	4.3	4.3	4.3	8.3	8.3	8.3	2251800000	53518000	63125000	54975000	185890000	206740000	165530000	125550000	111190000	103140000	180360000	167980000	152600000
sp|Q03591|FHR1_HUMAN	Q03591	45.8	45.8	45.8	42.7	38.8	38.8	43	43	46.1	42.7	33.6	45.8	18.2	18.2	18.2	42.7	45.8	45.8	2308400000	186820000	156170000	124460000	56323000	35849000	46939000	235170000	253480000	235600000	88396000	77514000	97440000
tr|A0A5H1ZRQ7|A0A5H1ZRQ7_HUMAN	A0A5H1ZRQ7	63.2	55.7	55.7	55.7	55.7	55.7	55.7	55.7	46.2	63.2	55.7	63.2	41.5	41.5	41.5	63.2	63.2	63.2	2321600000	268920000	218580000	179560000	153330000	108410000	138400000	92887000	120600000	86910000	93003000	91112000	99691000
sp|P01880|IGHD_HUMAN	P01880	31	26.3	28.1	17.4	13.8	15.1	28.6	28.6	22.9	21.6	19.8	25.5	26.3	21.6	29.7	5.7	5.7	9.1	2451500000	157190000	133530000	115380000	69639000	65296000	57950000	161660000	140540000	130680000	32215000	35129000	45347000
sp|P19320|VCAM1_HUMAN	P19320	24.5	24.5	18.2	21.4	21.4	19.8	24.5	18.2	24.5	24.3	24.3	24.3	16.6	25.5	23	14.8	16.4	17.3	2541600000	248610000	276690000	184770000	120410000	129210000	126580000	126440000	139310000	157240000	83258000	95983000	78420000
sp|Q6UXB8|PI16_HUMAN	Q6UXB8	14	15.6	12.3	16.6	14.5	14.5	10.8	13.8	13.8	18.8	15.1	10.6	17.1	7.8	7.8	11.7	13.6	11.7	2546300000	122620000	148620000	82087000	132410000	84449000	111030000	115270000	129460000	120160000	160220000	165910000	157440000
sp|P48740|MASP1_HUMAN	P48740	12.7	16.3	12.7	9.2	9.6	9.2	12.7	13.2	16.3	14.9	14.9	13.6	3.9	5.6	3.9	10.9	10	10	2571700000	201230000	212380000	149320000	125090000	139080000	118380000	168970000	208630000	202900000	151920000	192280000	162050000
tr|I3L145|I3L145_HUMAN	I3L145	35.8	36	32.3	29.7	32.3	27.6	27.6	27.6	35.5	27.6	27.6	27.6	23.5	23.5	23.5	26.7	22.1	20.1	2663600000	147770000	188790000	141710000	99470000	100700000	65459000	165560000	202050000	193460000	111800000	90543000	96929000
sp|P01717|LV325_HUMAN	P01717	26.8	26.8	18.8	26.8	26.8	26.8	18.8	18.8	18.8	18.8	18.8	18.8	18.8	18.8	18.8	18.8	18.8	18.8	2684700000	179050000	154090000	156610000	169800000	128150000	139910000	155340000	176150000	143010000	110710000	111050000	120610000
sp|P23083|HV102_HUMAN	P23083	22.2	22.2	22.2	11.1	11.1	11.1	22.2	22.2	11.1	22.2	20.5	22.2	20.5	20.5	9.4	22.2	22.2	9.4	2788000000	266690000	292200000	154880000	86131000	90380000	75820000	163360000	166590000	131170000	104690000	98032000	104880000
sp|Q9NZP8|C1RL_HUMAN	Q9NZP8	13.6	12.7	14.6	11.5	11.5	11.5	13.6	13.6	13.6	15.4	18.5	18.5	11.9	8	10.5	15.4	15.4	15.4	2845800000	169010000	142810000	114010000	223610000	183770000	163440000	144820000	155270000	132710000	133760000	153300000	160190000
sp|P05231|IL6_HUMAN	P05231	25.4	26.5	26.5	14.4	15.1	14.9	18.1	19.9	17.2	9.5	8.3	9.5	11.6	11.6	9.8	10.3	6.9	9.5	2901900000	615120000	594480000	574600000	129080000	90428000	85705000	102130000	107660000	104660000	26050000	23886000	34495000
tr|A0A5H1ZRS2|A0A5H1ZRS2_HUMAN	A0A5H1ZRS2	43.1	43.1	43.1	43.1	43.1	43.1	43.1	43.1	43.1	43.1	43.1	43.1	19.6	19.6	19.6	43.1	43.1	43.1	3005500000	223340000	223100000	195290000	141570000	157010000	145180000	155500000	169010000	163930000	202340000	203850000	171750000
sp|P04433|KV311_HUMAN	P04433	40	13.9	13.9	40	40	40	40	40	40	40	40	40	7.8	33.9	33.9	40	40	40	3017900000	192230000	190230000	128660000	87893000	116010000	108110000	120380000	128790000	135250000	107100000	113560000	108860000
sp|P57071|PRD15_HUMAN	P57071	1.1	1.1	1.1	1.1	1.1	1.1	1.1	1.1	1.1	1.1	1.1	1.1	0	0	0	1.1	1.1	1.1	3036700000	69811000	48414000	42889000	301800000	296570000	372700000	117830000	59855000	55883000	169390000	204280000	192380000
sp|P08571|CD14_HUMAN	P08571	27.7	24.3	24.3	25.6	25.6	25.6	25.6	25.6	30.4	28	27.7	22.9	14.4	14.4	19.5	18.1	9.6	20.8	3140700000	238500000	251840000	203250000	146940000	138260000	131470000	226960000	192940000	237920000	212860000	215360000	221880000
sp|P01700|LV147_HUMAN	P01700	24.8	24.8	24.8	24.8	24.8	24.8	24.8	24.8	24.8	24.8	24.8	24.8	24.8	24.8	24.8	24.8	24.8	24.8	3367900000	222510000	230300000	172200000	70234000	83488000	67159000	171130000	179270000	153740000	106790000	98739000	107380000
sp|P01742|HV169_HUMAN	P01742	15.4	15.4	15.4	15.4	15.4	15.4	15.4	15.4	15.4	20.5	9.4	26.5	26.5	26.5	26.5	20.5	20.5	20.5	3531600000	264980000	273270000	153020000	112500000	104620000	75747000	130990000	151570000	139940000	180350000	62471000	207890000
sp|Q9UGM5|FETUB_HUMAN	Q9UGM5	20.4	12.3	24.9	19.4	27.5	25.4	24.6	24.6	11.8	16.5	24.6	16.5	13.1	11	20.9	14.7	19.4	19.4	3728800000	306090000	265250000	153280000	230580000	177430000	205560000	262270000	258010000	254340000	239850000	261910000	252560000
sp|Q04756|HGFA_HUMAN	Q04756	24.6	24.1	24.1	22.1	20.5	20.5	27.9	22.3	26.4	22	20.3	17.6	20.8	18.3	17.3	20.3	21.8	17.1	3777700000	277760000	226310000	246870000	212640000	205860000	165360000	273960000	254490000	273420000	126820000	129200000	107670000
sp|P04264|K2C1_HUMAN	P04264	40.8	31.7	37.7	20.5	23.6	22.4	21	26.1	24.2	14.8	15.5	11.8	11.5	13.5	8.2	19.1	14.4	13.2	4083700000	875300000	740370000	613860000	107650000	131810000	115200000	230010000	235910000	204350000	61280000	51973000	49181000
sp|P80108|PHLD_HUMAN	P80108	17.1	16.2	15	13.1	14.3	13.8	14.2	16	16.8	10.8	9	14.4	18.1	16.5	15.5	8.8	7.5	6.5	4237200000	333290000	315400000	267790000	176870000	185570000	149380000	271410000	272170000	275730000	177040000	117200000	186810000
sp|A0A0B4J1U7|HV601_HUMAN	A0A0B4J1U7	13.2	13.2	13.2	13.2	13.2	13.2	13.2	13.2	13.2	13.2	13.2	13.2	13.2	13.2	13.2	5.8	5.8	13.2	4238500000	121510000	120160000	109730000	153480000	100030000	86871000	136580000	128490000	114940000	188140000	174690000	179110000
sp|P15169|CBPN_HUMAN	P15169	32.8	29.7	29.7	17.5	17.5	14.6	34.9	31.7	34.9	20.7	23.8	23.8	29	29	29	12.4	17.7	11.4	4281100000	272150000	291770000	236560000	237940000	244580000	211420000	324060000	341120000	320650000	205030000	206890000	212170000
sp|P07996|TSP1_HUMAN	P07996	9.6	9.1	11.3	11.4	13.3	13.3	13	13.1	14.6	11.2	10.4	12.1	12.2	9.9	12.2	9.6	7.6	8.5	4291300000	242630000	120240000	121980000	323310000	247610000	215500000	292750000	243650000	294380000	225610000	220350000	215650000
tr|A0A087X1J7|A0A087X1J7_HUMAN	A0A087X1J7	23.1	23.1	26.2	23.1	23.1	23.1	23.1	23.1	26.2	23.1	23.1	23.1	21.3	19.6	26.2	19.6	23.1	19.6	4365400000	250730000	319010000	275440000	139240000	118740000	103820000	319090000	334780000	250120000	231260000	184240000	199190000
sp|P0DJI8|SAA1_HUMAN	P0DJI8	51.6	27.9	40.2	27.9	27.9	40.2	56.6	56.6	56.6	56.6	52.5	56.6	40.2	40.2	40.2	40.2	41	51.6	4791100000	218300000	184150000	197880000	14611000	53001000	50954000	518890000	522500000	500910000	245580000	254670000	229560000
sp|P02745|C1QA_HUMAN	P02745	13.9	13.9	13.9	13.9	24.9	24.9	13.9	24.9	13.9	13.9	13.9	13.9	4.1	4.1	4.1	24.9	13.9	24.9	4951900000	295370000	246730000	214830000	125870000	123720000	108720000	344760000	268570000	326150000	124940000	152530000	142030000
sp|P00740|FA9_HUMAN	P00740	20	25.8	22.8	16.3	16.3	19.1	16.3	23	23	23	18.7	22.8	19.1	19.1	16.5	10.4	8.5	6.1	5040900000	330010000	372320000	299730000	218540000	214320000	186940000	307750000	297740000	327930000	258630000	259060000	265460000
sp|P04211|LV743_HUMAN	P04211	13.7	13.7	13.7	7.7	7.7	7.7	13.7	13.7	13.7	7.7	13.7	13.7	7.7	7.7	7.7	7.7	13.7	13.7	5456700000	487970000	419300000	329900000	54429000	39093000	35354000	604180000	523990000	719110000	66196000	242160000	262130000
sp|P20742|PZP_HUMAN	P20742	19.8	17	17	5.5	5.5	7	15.1	16.1	18.7	9.3	7.8	7.8	21.3	22.6	24.6	5.5	5.5	5.5	5456700000	440920000	381540000	320870000	0	0	656360	321760000	354310000	325980000	34821000	13455000	10127000
sp|Q5VU43|MYOME_HUMAN	Q5VU43	0.3	0.3	0.3	0.3	0.3	0.7	0.3	0.3	0.3	0.7	0.7	0.7	0.7	0.7	0.7	0.7	0.7	0.3	5488200000	53252000	53914000	46377000	55107000	74580000	960640000	65341000	72577000	63892000	725620000	653590000	660820000
sp|P80748|LV321_HUMAN	P80748	20.5	20.5	29.9	16.2	29.9	29.9	20.5	48.7	39.3	29.9	29.9	29.9	48.7	41.9	48.7	29.9	16.2	35	5704400000	374030000	377050000	272170000	152460000	108860000	120260000	537600000	737730000	483500000	285290000	291460000	310830000
tr|A0A2Q2TTZ9|A0A2Q2TTZ9_HUMAN	A0A2Q2TTZ9	31.5	31.5	31.5	31.5	31.5	31.5	31.5	31.5	31.5	31.5	31.5	31.5	31.5	31.5	31.5	31.5	31.5	31.5	5801900000	302220000	342700000	330230000	316230000	278710000	262000000	305540000	308190000	287360000	285850000	296120000	297020000
sp|P35858|ALS_HUMAN	P35858	31.6	33.9	31.6	17.4	22.3	14.9	30.7	22.1	26.6	14.9	18.5	20.3	16	18.3	19.7	13.9	17.7	14.9	5869900000	513700000	533910000	425810000	212950000	299150000	226530000	464530000	428430000	450160000	301390000	222330000	264890000
sp|Q16610|ECM1_HUMAN	Q16610	38.3	33.1	43.5	38.5	30.4	29.8	37.6	39.8	43.1	33.3	37.6	39.6	15.6	15.6	19.3	31.7	27.8	35.4	6028300000	370680000	418640000	385050000	442130000	409750000	317360000	506420000	433230000	458750000	339320000	314790000	329410000
sp|P27918|PROP_HUMAN	P27918	26.4	26.4	23.5	25.6	25.6	20.9	21.7	18.6	18.6	23.2	23.2	18.6	18.1	18.1	15.4	23.2	20.9	14.5	6633500000	436730000	400150000	294520000	426830000	353810000	334260000	362850000	427540000	385940000	362010000	432160000	362430000
sp|P36955|PEDF_HUMAN	P36955	34.9	28.7	28	30.1	27.3	26.8	32.5	29.2	32.5	24.4	24.4	19.6	20.8	17.9	20.1	22.2	17.2	22.7	6789000000	836070000	530490000	545970000	385930000	307760000	293700000	556000000	450520000	556380000	234700000	244870000	221030000
sp|P05543|THBG_HUMAN	P05543	31.8	29.9	31.8	22.7	29.2	23.9	31.3	24.3	31.3	24.6	23.9	26	30.1	24.6	30.1	15.7	19.3	19.3	7537100000	520340000	539480000	545720000	271530000	200260000	173720000	547430000	500050000	490940000	308210000	337500000	348040000
sp|P00742|FA10_HUMAN	P00742	29.7	25.8	25.8	13.3	15.2	15.8	19.3	23.2	20.7	18.9	22.1	19.3	24.6	22.3	24.6	19.3	19.3	19.3	8027400000	635690000	605150000	440150000	288170000	263210000	235640000	293080000	324770000	321600000	291770000	311460000	320000000
sp|P22792|CPN2_HUMAN	P22792	23.5	20.6	21.8	18.9	23.5	19.6	24.8	23.5	24.8	24.8	24.8	23.5	20.2	21.7	22.9	13.4	13.4	16.3	8251900000	667740000	541030000	545490000	310100000	332730000	326570000	728880000	748260000	714130000	432340000	452470000	414520000
sp|O14791|APOL1_HUMAN	O14791	31.4	31.4	31.4	27.4	23.4	26.9	25.4	27.9	27.9	29.9	27.4	29.9	25.4	22.1	27.4	21.6	25.4	25.6	8874900000	991180000	976290000	707170000	321780000	265790000	261250000	352200000	363020000	322100000	329190000	365470000	343700000
sp|P02776|PLF4_HUMAN	P02776	44.6	44.6	44.6	44.6	44.6	44.6	44.6	44.6	44.6	44.6	44.6	44.6	31.7	31.7	31.7	44.6	44.6	43.6	9279500000	480350000	644120000	401150000	537340000	535860000	552840000	660690000	769200000	748590000	472970000	520740000	483600000
sp|P01714|LV319_HUMAN	P01714	17	17	17	17	17	17	17	17	17	17	17	17	25.9	36.6	25.9	17	17	17	9621100000	511510000	472010000	366850000	205880000	184050000	158190000	386960000	418710000	362670000	345990000	394500000	430770000
sp|P01701|LV151_HUMAN	P01701	13.7	13.7	13.7	13.7	13.7	13.7	13.7	13.7	13.7	13.7	13.7	13.7	12.8	12.8	12.8	13.7	13.7	13.7	9887600000	790010000	755420000	597860000	610800000	496800000	648680000	742490000	795830000	740470000	517980000	570090000	632920000
sp|P01780|HV307_HUMAN	P01780	40.2	40.2	40.2	24.8	32.5	26.5	32.5	32.5	32.5	32.5	32.5	32.5	23.1	23.1	23.1	32.5	32.5	26.5	9894300000	759300000	753240000	513030000	169680000	135350000	101670000	363410000	414910000	412990000	183990000	224180000	211830000
sp|P01619|KV320_HUMAN	P01619	27.6	27.6	27.6	27.6	27.6	27.6	27.6	27.6	27.6	27.6	27.6	27.6	27.6	13.8	13.8	27.6	27.6	27.6	9965700000	930480000	759590000	684760000	331330000	302200000	275300000	694020000	811400000	702000000	375460000	396180000	376020000
tr|E9PHK0|E9PHK0_HUMAN	E9PHK0	57.5	55	46.2	55	57.5	57.5	57.5	55	55	57.5	57.5	57.5	39.4	39.4	39.4	57.5	55	57.5	10099000000	769740000	773140000	784260000	527050000	542320000	450560000	803770000	774390000	690800000	538630000	329030000	643470000
sp|P02747|C1QC_HUMAN	P02747	27.8	27.8	27.8	25.3	26.1	25.3	26.9	26.9	26.9	26.9	26.9	21.2	25.3	25.3	25.3	22	21.2	21.2	10159000000	1005500000	1015600000	670430000	353790000	337900000	292180000	502820000	475340000	525050000	266380000	313500000	262120000
sp|Q6EMK4|VASN_HUMAN	Q6EMK4	7.3	6.8	5.1	4	2.2	2.2	6.8	4.8	4.8	5.1	8	6.1	5.2	3	4.2	4.2	5.9	4.2	10627000000	2606400000	37566000	2228100000	21780000	18182000	11638000	560200000	550090000	547910000	387830000	41885000	52773000
sp|O75636|FCN3_HUMAN	O75636	51.2	48.5	30.4	36.1	30.4	36.1	39.8	39.8	39.8	36.1	36.1	36.1	45.8	42.8	42.8	31.1	31.1	31.1	10720000000	835770000	732940000	730850000	258480000	339960000	266450000	677360000	727540000	733210000	695430000	452260000	432480000
tr|A0A5H1ZRS9|A0A5H1ZRS9_HUMAN	A0A5H1ZRS9	53.9	53.9	53.9	43.1	53.9	53.9	53.9	53.9	53.9	43.1	43.1	43.1	12.7	19.6	19.6	53.9	43.1	30.4	10923000000	569280000	614110000	448770000	236990000	268290000	218990000	494490000	499040000	434040000	347840000	324400000	357910000
sp|P01624|KV315_HUMAN	P01624	32.2	32.2	32.2	6.1	13.9	27	19.1	27	27	24.3	13.9	27	7.8	7.8	7.8	13.9	13.9	13.9	11260000000	951680000	766920000	680130000	743180000	551230000	574970000	569660000	781920000	783430000	642680000	858900000	844860000
sp|P07360|CO8G_HUMAN	P07360	49	49	49	50	50	50	55	55	55	50	50	50	45	45	45	50	50	50	11830000000	1034800000	1059800000	949130000	523630000	513230000	437110000	930450000	930210000	910520000	454180000	513940000	470210000
sp|P20851|C4BPB_HUMAN	P20851	34.5	38.5	36.1	27.4	21.4	21.4	29.8	29.8	29.8	29.8	27	24.2	25.4	25.4	25.4	15.1	15.1	23.4	12171000000	763000000	733360000	719630000	433280000	432980000	363900000	1179700000	1114000000	1070400000	702950000	629380000	722560000
sp|P01584|1L1B_HUMAN	P01584	28.4	40	30.8	32.8	30.1	30.1	36.4	33.2	28.4	37.4	29.4	32.8	23.8	24.3	25.8	21.2	24.4	21.9	12177000000	862300000	944060000	818480000	693640000	563410000	463830000	1207400000	1249900000	1198100000	745460000	574160000	676240000
sp|P01877|IGHA2_HUMAN	P01877	60.6	51.2	51.2	51.2	60.6	60.6	51.2	51.2	60.6	60.6	60.6	51.2	42.6	42.6	42.6	46.2	46.2	46.2	12228000000	909080000	833850000	810300000	1347000000	1309500000	1259400000	530930000	504520000	507600000	921010000	890080000	752040000
sp|P0C0L5|CO4B_HUMAN	P0C0L5	53.8	55	53.8	51.7	48.2	48.1	54.4	54.4	54.9	51.9	52.5	50.9	45.9	42.5	44.8	49.9	48.2	49.1	12358000000	924380000	945910000	861910000	84736000	108170000	37171000	446790000	453360000	406980000	153680000	154890000	148940000
tr|A0A0A0MSV6|A0A0A0MSV6_HUMAN	A0A0A0MSV6	19.3	25.4	19.3	19.3	15.4	15.4	19.3	19.3	19.3	15.4	15.4	15.4	18.9	18.9	15.8	15.4	15.4	15.4	12573000000	694990000	680420000	620320000	626090000	604370000	520760000	629570000	638030000	694110000	479410000	419550000	535600000
tr|A0A4W8ZXM2|A0A4W8ZXM2_HUMAN	A0A4W8ZXM2	45.5	45.5	50.5	36.6	36.6	36.6	45.5	45.5	45.5	36.6	36.6	36.6	36.6	49.5	36.6	36.6	36.6	36.6	12850000000	760240000	769900000	709750000	510570000	538840000	534850000	658770000	669720000	688380000	596720000	647820000	602250000
sp|P51884|LUM_HUMAN	P51884	33.1	33.1	35.8	33.4	27.5	27.2	30.5	30.8	30.8	30.8	26	30.8	14.8	19.2	22.2	33.4	30.8	34.3	13274000000	1191500000	1153300000	776950000	481990000	376830000	354730000	871160000	843530000	843150000	588740000	437720000	545900000
sp|P05160|F13B_HUMAN	P05160	44.9	48.9	46.6	38.9	36.8	36.8	39.2	36.2	41.9	32.1	39.2	35.9	25.9	28.7	28.7	34.3	37.2	32.1	15278000000	1123900000	1026400000	808560000	933800000	975700000	873770000	798730000	774290000	788590000	682370000	781090000	756100000
sp|Q06033|ITIH3_HUMAN	Q06033	26.6	24.4	25.2	19	15.8	19	26.4	23.6	25.8	19.8	21.2	20.8	17	14.8	16.2	15.4	14.8	12.8	15337000000	976450000	965840000	832410000	539240000	426580000	426880000	1345800000	1313600000	1272700000	497950000	549180000	495780000
sp|B9A064|IGLL5_HUMAN	B9A064	42.1	42.1	42.1	42.1	42.1	42.1	42.1	42.1	42.1	42.1	42.1	42.1	35	35	35	42.1	42.1	42.1	15640000000	682760000	779600000	676730000	3408000000	252290000	261620000	564430000	564480000	677810000	389760000	431230000	363680000
sp|A0A075B6K4|LV310_HUMAN	A0A075B6K4	35.7	27.8	27.8	35.7	35.7	35.7	27.8	27.8	27.8	27.8	27.8	34.8	33.9	33.9	33.9	27.8	35.7	27.8	16435000000	1288300000	1152000000	924240000	1051300000	724680000	842330000	1054300000	1154500000	1007900000	832550000	882450000	974010000
tr|G3XAM2|G3XAM2_HUMAN	G3XAM2	28	28	25.7	26.6	32.5	29.3	29	32.1	29	26.6	26.6	27.4	24.1	29.9	28.3	21.9	29.7	28.5	16504000000	1141200000	1092100000	1055400000	1133700000	1012000000	881910000	1053800000	1203300000	1066100000	740690000	714120000	724880000
sp|P00739|HPTR_HUMAN	P00739	65.5	67.2	65.5	55.5	57.2	55.5	55.5	55.5	65.5	57.2	65.5	65.5	64.1	56.3	61.2	55.5	55.5	55.5	16597000000	886150000	889500000	789690000	854900000	827420000	707760000	1036800000	1039200000	904920000	1167100000	1136600000	1107500000
sp|P14780|MMP9_HUMAN	P14780	2.5	2.5	2.5	2.5	2.5	2.5	2.5	2.5	2.5	2.5	2.5	2.5	2.5	2.5	2.5	2.5	2.5	2.5	16662000000	982320000	1096400000	1029600000	339950000	259670000	269230000	768450000	799920000	694560000	612110000	403260000	589870000
sp|O75882|ATRN_HUMAN	O75882	22.1	21.9	22.2	19.4	19.8	18.2	20.4	19.4	20.6	21.8	20.4	18.8	13.2	15.3	14	15.4	14	15.8	16850000000	1436300000	1369600000	1096500000	865440000	847810000	790180000	1138600000	1109500000	1131400000	811970000	876160000	889620000
sp|O95445|APOM_HUMAN	O95445	37.2	37.2	37.2	36.7	36.7	36.7	37.2	37.2	37.2	37.2	37.2	37.2	50	55.3	55.3	33	32.4	27.1	16939000000	982250000	984670000	949440000	1226400000	986290000	906170000	1128500000	1132000000	1149500000	880940000	918870000	949610000
sp|Q14520|HABP2_HUMAN	Q14520	28.8	32	32	28.2	25.9	25.9	24.6	20.9	23.2	27.7	28.2	27.7	31.8	29.5	29.5	28.2	25.9	25.9	16973000000	1208700000	1204200000	1124800000	1140700000	928740000	943810000	899250000	953430000	1004300000	623540000	805570000	613060000
sp|P07357|CO8A_HUMAN	P07357	32.2	30.3	32.2	35.6	30.3	31.8	32.9	29.3	32.2	27.6	31.5	28.3	32.7	29.8	30.3	33.9	28.9	30.1	17184000000	971450000	927880000	833120000	853820000	848820000	814620000	1452800000	1505500000	1296700000	643740000	770460000	689690000
sp|P07358|CO8B_HUMAN	P07358	37.4	42.8	43	36.4	30.6	30.5	43.3	46.9	42.8	30.8	35.4	37.9	32.8	30.8	42.1	32.3	33.5	30.3	17530000000	1098000000	1081600000	923260000	1084600000	1053400000	956800000	1395500000	1403500000	1434300000	800870000	833310000	818900000
sp|P23142|FBLN1_HUMAN	P23142	27.3	26.9	31.3	24.6	24.6	24.6	26.9	26.9	30.9	23.3	23.3	21.3	28.7	24.8	24.8	30.3	30.3	29.6	18501000000	1174300000	1067700000	985600000	872350000	666560000	689020000	1260100000	1405600000	1335300000	921450000	959070000	974560000
sp|P08185|CBG_HUMAN	P08185	27.7	27.7	27.7	14.8	14.8	14.8	18.5	12.8	19.3	18.5	18.5	24.2	22.2	22.2	22.2	18.5	23.5	12.8	19744000000	2159800000	2119700000	1720100000	645510000	518090000	529270000	1194200000	451610000	1191000000	588260000	651760000	673920000
sp|P04275|VWF_HUMAN	P04275	20.3	21.5	19	19.3	17.8	17	22.8	21.7	23.7	14.5	14.1	15.2	14.7	16.2	14.5	16.6	15.7	17.5	20928000000	1628900000	1568000000	1270300000	1032600000	829550000	769550000	2108200000	2219300000	2152200000	597140000	553600000	585810000
sp|P08519|APOA_HUMAN	P08519	42.4	42.4	41.2	41.3	41.4	39.8	42	41.8	42.4	42.7	42.3	42.2	18.2	18.6	18.3	39.7	40	40	23186000000	1662400000	1754800000	1513100000	1539500000	1467500000	1322900000	1492600000	1759200000	1743200000	1673900000	1617700000	1644000000
sp|Q96PD5|PGRP2_HUMAN	Q96PD5	34.5	35.9	35.9	31.6	28.5	31.6	34.5	32.5	34.5	31.6	32.5	32.5	30.9	30.9	30.9	31.6	31.6	32.5	24657000000	1511000000	1552300000	1401900000	770150000	705490000	704640000	2139800000	2164000000	2187100000	1004000000	1081000000	1112000000
sp|P04196|HRG_HUMAN	P04196	26.5	25	22.9	28	28	21	27.4	21.9	15.8	28	17.9	28	39.2	39.2	37.3	21	24	21	25735000000	474220000	484630000	327180000	399100000	409200000	328770000	366800000	376000000	335440000	265020000	227860000	213890000
sp|P10643|CO7_HUMAN	P10643	55.4	56.2	55.5	41.3	42.7	45.3	47.4	43.9	43.4	40.5	42.7	39.6	32.4	35.3	31.3	38.6	35	31.4	26733000000	2580700000	2549900000	2144800000	1384600000	1177000000	1058100000	1806200000	1934400000	1551700000	1015300000	1049800000	1039800000
tr|K7ERI9|K7ERI9_HUMAN	K7ERI9	42.9	42.9	42.9	42.9	42.9	42.9	42.9	31.2	42.9	42.9	42.9	42.9	26	26	28.6	42.9	42.9	42.9	27692000000	1294200000	1210300000	1091400000	1244700000	912380000	1041900000	610150000	623610000	668550000	818130000	792580000	867810000
sp|P01019|ANGT_HUMAN	P01019	25.4	28.5	28.5	19.2	19.2	19.8	19.8	19.8	19.8	19.2	19.8	19.8	24.5	24.5	24.5	19.8	19.8	19.8	29699000000	2629700000	2842800000	2248600000	1302300000	1094900000	979010000	1474100000	1546100000	1383200000	1147200000	962130000	1025200000
tr|A0A3B3ISJ1|A0A3B3ISJ1_HUMAN	A0A3B3ISJ1	33.5	33.5	33.5	30.1	30.1	30.1	30.1	30.1	30.1	30.1	30.1	30.1	27.3	29.6	29.6	30.1	30.1	30.1	29761000000	2099500000	1930300000	1558900000	1209600000	1390200000	1194300000	1243400000	1633700000	1737500000	1341200000	1446500000	1350000000
sp|P00748|FA12_HUMAN	P00748	40.3	33.7	36.4	33	30.7	27.8	27.8	32.2	31.9	31.9	27.8	29.3	22.6	22.6	22.6	28.6	28.6	31.4	30201000000	2300100000	2368700000	2072900000	2133000000	1791800000	1755400000	1824400000	1949100000	1791700000	1849300000	1654300000	1630400000
tr|A0A087X232|A0A087X232_HUMAN	A0A087X232	33.7	39.3	35.6	38.1	34.9	39.7	38.1	42.1	37	38.4	38.1	40.5	32	29.5	34.2	39.4	38.3	42.8	30425000000	1953400000	2056000000	1668700000	1478400000	1475200000	1356500000	2210200000	2276400000	2120700000	1699800000	1660000000	1703300000
sp|P01591|IGJ_HUMAN	P01591	43.4	43.4	42.1	58.5	67.3	58.5	44	42.1	42.1	67.3	67.3	67.3	34	41.5	41.5	58.5	58.5	58.5	31769000000	2237700000	2215500000	2053700000	2119600000	1968800000	1729200000	1673400000	1635600000	1584100000	1381700000	1326800000	1415600000
sp|P01861|IGHG4_HUMAN	P01861	53.8	53.8	53.8	58.7	58.7	58.7	53.8	53.8	53.8	58.7	58.7	51.7	56.9	56.9	56.9	58.7	58.7	53.8	31888000000	1138900000	1006500000	656600000	1585400000	1146300000	1465100000	1529200000	1678100000	1681700000	2443400000	3151600000	3299300000
sp|P05546|HEP2_HUMAN	P05546	45.5	39.9	39.9	30.7	36.7	29.3	30.9	34.5	30.9	30.9	29.7	36.7	29.9	26.9	29.9	29.9	27.1	27.7	32812000000	2572200000	2559900000	2114400000	1338900000	1184100000	920370000	1749200000	1754800000	1701700000	1323900000	1200500000	1235100000
sp|P03952|KLKB1_HUMAN	P03952	56.1	54.1	56.4	49.8	44.7	49.8	51.7	52.7	54.7	45.5	40	43.3	30.7	30.7	27.4	40.6	38.4	37.9	35388000000	3038400000	2987500000	2541500000	1460600000	1306800000	1212000000	3034800000	2771000000	3014600000	1499900000	1607800000	1653800000
sp|P02679|FIBG_HUMAN	P02679	4.9	5.1	7.9	2.6	2.6	2.6	2	4	2	0	7.9	0	55.4	57.8	57.8	9.3	5.1	2.6	39511000000	16849000	1855400	9614100	16173000	15998000	13606000	2295400	11848000	10720000	0	5696900	0
sp|P02750|A2GL_HUMAN	P02750	48.1	48.1	48.1	47.6	45.2	45.2	45.2	45.2	45.2	45.2	39.2	39.2	30.8	36.9	36.9	45.2	45.2	42.9	40621000000	2509200000	2428800000	2131400000	2020200000	1896400000	1503200000	3168400000	3063700000	3111800000	2227800000	1977900000	2238600000
tr|A0A3B3ISR2|A0A3B3ISR2_HUMAN	A0A3B3ISR2	57.2	57.2	58.4	53.5	47.5	52.6	54.5	56.3	49.2	51.9	51.5	55.5	38	38	36	49.5	50.1	46.8	42518000000	2766400000	2510300000	2188500000	2069300000	1994500000	1784400000	3175300000	3114400000	2821000000	2194900000	2081600000	2239000000
sp|P02743|SAMP_HUMAN	P02743	34.1	34.1	34.1	34.1	34.1	34.1	34.1	34.1	34.1	34.1	34.1	29.1	29.6	29.6	29.6	33.2	34.1	34.1	43013000000	3172700000	3194800000	2097900000	1460600000	1405200000	1283900000	2910600000	3168900000	2751700000	1885600000	1879500000	1942300000
sp|P13671|CO6_HUMAN	P13671	41.6	40.7	40	33.9	34.4	33.4	37.6	38	42.5	38.8	36.4	39.3	28.1	26.9	26.9	32.8	33.3	32.8	43931000000	2694200000	2493900000	2162900000	2538300000	2425700000	2388500000	3295100000	3432900000	3344500000	2604300000	2381800000	2299800000
sp|P27169|PON1_HUMAN	P27169	57.7	55.2	55.2	52.4	40.6	40.3	49.9	40.8	49.9	40.8	40.8	43.4	51	51	42	46.2	34.9	34.9	46721000000	4197000000	4130600000	3710100000	1832900000	1658000000	1634100000	2819900000	2781400000	3084600000	1542100000	1791700000	1647200000
sp|P02671|FIBA_HUMAN	P02671	19.3	20.9	19.3	12	13.6	13.5	15.4	15.4	19.3	16.9	15.5	15	42.6	37.5	39.8	11.8	16.2	11.8	47970000000	722440000	683850000	641050000	269330000	271570000	207180000	679780000	739260000	708490000	345340000	357870000	354430000
sp|P01031|CO5_HUMAN	P01031	36.9	33.8	35.3	21.5	23	23.1	24.7	26.1	26.5	18.2	20.7	23.4	26.3	27.3	26.3	15.3	13.7	16.9	49705000000	3759400000	3607400000	2887000000	2360100000	2329300000	1889200000	2526200000	2693900000	2688700000	1584500000	1965300000	1965500000
tr|K7ER74|K7ER74_HUMAN	K7ER74	26.4	26.4	26.4	26.4	26.4	26.4	26.4	26.4	26.4	26.4	26.4	26.4	15.2	15.2	15.2	20.2	20.2	20.2	50434000000	2149400000	1706000000	1620400000	3937500000	3176000000	3180700000	2779900000	2862600000	2720300000	2485600000	2671600000	2821900000
sp|P02675|FIBB_HUMAN	P02675	6.7	13	9.4	12.6	16.9	14.9	14.7	18.1	24.6	9.2	9.2	17.9	71.1	71.1	72.7	9.2	9.2	5.7	50502000000	17166000	23001000	26648000	22676000	21249000	21869000	53632000	51639000	55392000	23309000	24774000	28294000
sp|O43866|CD5L_HUMAN	O43866	66	62.2	66	64	64	66	66	66	66	66	66	66	54.5	54.5	50.4	67.7	66	64	51227000000	2398500000	2294600000	1972400000	3847500000	3596700000	3936800000	3109700000	3195200000	2959200000	2534100000	2762400000	2889900000
tr|A0A096LPE2|A0A096LPE2_HUMAN	A0A096LPE2	38	38	38	38	38	38	38	38	38	38	38	38	20.7	20.7	20.7	38	38	38	53042000000	3785700000	3778900000	3108900000	2653500000	2342500000	2263900000	4433200000	4641800000	4278200000	2357900000	2173700000	2513600000
sp|P08697|A2AP_HUMAN	P08697	39.9	39.9	39.9	39.9	36	36	36	36	36	36	36	36	28.3	28.3	32.2	36	34	36	61403000000	4923100000	4966400000	4238600000	2849500000	2527700000	2311100000	4222600000	4274700000	4284200000	2860700000	2439200000	2512000000
sp|P02748|CO9_HUMAN	P02748	37.2	41.1	37.2	37.2	31.1	35.6	40.1	38.1	36.7	32	30.9	35.6	25.4	30.9	29.5	28.4	30.4	29.5	64834000000	4849700000	4619400000	4308300000	2856900000	3006200000	2465200000	4412000000	4187800000	3968200000	3546800000	3214100000	3023500000
sp|P05090|APOD_HUMAN	P05090	40.2	40.2	40.2	40.2	41.3	41.3	40.2	40.2	40.2	41.3	41.3	41.3	34.4	34.4	34.4	41.3	41.3	40.2	66114000000	3625600000	3450600000	3006400000	4990500000	4591700000	3852700000	3271000000	3040600000	3056800000	3209300000	3197900000	3176800000
sp|P69905|HBA_HUMAN	P69905	62.7	62.7	62.7	62.7	62.7	62.7	62.7	62.7	62.7	62.7	62.7	62.7	62	62	62	62.7	62.7	62.7	71081000000	3688000000	3491500000	2858000000	5805200000	4700200000	4401600000	3436500000	3750100000	3489600000	4134200000	4485900000	4386300000
sp|P02749|APOH_HUMAN	P02749	49.6	49.6	56.2	57.4	57.4	57.4	55.7	55.7	55.7	55.7	47.8	55.7	32.2	27.2	32.2	55.7	55.7	55.7	77451000000	5386600000	5341600000	4577000000	6033000000	6035100000	5849300000	4813600000	5450000000	5251200000	3269500000	3225500000	3230800000
tr|A0A0G2JMB2|A0A0G2JMB2_HUMAN	A0A0G2JMB2	71.2	61.8	61.8	61.8	71.2	71.2	61.8	61.8	71.2	71.2	71.2	61.8	58.2	58.2	58.2	63.8	61.8	63.8	79072000000	3672300000	3807500000	3502600000	6758400000	6888200000	6056400000	2911800000	2508000000	2440200000	1882900000	1877400000	1648300000
sp|P05155|IC1_HUMAN	P05155	32	34	33.4	25.6	21.8	21.8	24	28.6	28.4	22.8	20.2	20.2	26.4	26.4	26.4	21.8	21.8	18.8	79999000000	6311400000	6278100000	5428400000	1865700000	1687900000	1302500000	2941000000	3154000000	2979300000	2059200000	1769100000	1757300000
tr|Q5VY30|Q5VY30_HUMAN	Q5VY30	78.4	78.4	78.4	78.4	78.4	78.4	78.4	78.4	78.4	74.9	74.9	74.9	67.3	67.3	67.3	78.4	78.4	78.4	81739000000	5418700000	5174600000	5500100000	5968500000	5982800000	4910700000	4787600000	4882000000	4277100000	5045900000	4841300000	5137500000
sp|P02760|AMBP_HUMAN	P02760	46	46.3	46	52	52	53.4	42	45.5	41.5	40.6	41.8	45.5	41.2	41.2	41.2	38.1	48	37.5	85760000000	7600000000	8047100000	6347200000	4089800000	4027200000	4089400000	6074200000	6711700000	6276600000	3373200000	3870400000	3693100000
sp|P02649|APOE_HUMAN	P02649	77.3	75.1	73.5	75.4	76.3	73.2	73.8	76.3	73.8	76.3	76.3	73.8	59.6	65	65	76.3	76.3	72.6	89635000000	4734100000	4673600000	3811600000	6381000000	5521800000	4916300000	5241300000	5244600000	5108500000	3604000000	3761500000	3743400000
sp|P02656|APOC3_HUMAN	P02656	58.6	58.6	58.6	58.6	58.6	58.6	58.6	58.6	58.6	58.6	58.6	58.6	46.5	46.5	46.5	58.6	58.6	58.6	94873000000	6962900000	7225600000	5579500000	6351000000	6508000000	6107900000	5879400000	6072100000	6018800000	5824100000	5166100000	5500900000
sp|P00747|PLMN_HUMAN	P00747	65.2	65.9	65.9	58.8	58	58.8	64.7	64.3	63.6	64.2	54.3	61.9	53	54.8	56.7	62.8	57.9	54.9	98177000000	7591200000	7413900000	5893700000	6469900000	5363200000	4717700000	5834600000	6278700000	6208700000	3560200000	3729100000	3706500000
sp|P19652|A1AG2_HUMAN	P19652	61.7	61.7	69.7	36.3	59.2	66.7	62.2	52.7	61.7	60.7	54.2	65.2	44.3	44.3	43.8	54.2	51.2	49.8	100840000000	5585600000	5662900000	4916100000	4029100000	3891400000	3459100000	3104500000	2807500000	3173200000	3098900000	3121900000	2856600000
sp|P43652|AFAM_HUMAN	P43652	61.3	59.9	55.6	57.6	56.3	58.3	54.9	55.8	55.8	55.6	54.8	56.6	37.6	37.6	37.6	54.6	51.6	53.8	110460000000	7694700000	7450000000	6560800000	6385600000	5884400000	5266800000	8561700000	9220700000	8436900000	4614700000	4773800000	5049900000
sp|P06396|GELS_HUMAN	P06396	61.5	54.3	62.1	52	54.9	47.7	51.5	59.2	53.7	55.2	55	48.2	47.7	44.4	39.5	52.3	55.2	54.6	111380000000	6472900000	6627200000	6750300000	5275700000	5254400000	5203800000	7348500000	6329600000	7191500000	6175700000	5833200000	6383900000
sp|Q14624|ITIH4_HUMAN	Q14624	48.4	48.4	48.4	46.6	46.6	46.6	47.2	44	47.4	47.8	48	48	40	41.9	41.9	43.5	44.2	43.2	113130000000	7925800000	7658100000	6761800000	4858000000	4469900000	3950300000	7656300000	7522900000	7559200000	4132800000	3851100000	4052400000
sp|P01859|IGHG2_HUMAN	P01859	52.1	51.5	62.3	61.7	61.7	61.7	56.7	50.3	50.3	51.5	51.5	51.5	51.8	46.9	51.8	61.7	61.7	61.7	119840000000	7344900000	6578700000	6934500000	4713100000	4801400000	4079500000	3489100000	3684600000	3005500000	5993100000	5661500000	5896300000
sp|P68871|HBB_HUMAN	P68871	84.4	84.4	84.4	76.2	76.2	84.4	84.4	84.4	84.4	84.4	84.4	84.4	76.9	76.9	76.9	76.2	76.2	76.2	133050000000	6630100000	6040600000	5465300000	7658800000	6470500000	5682300000	7767900000	7756300000	7739200000	9073400000	9742300000	9630100000
tr|A0A087WT59|A0A087WT59_HUMAN	A0A087WT59	88.7	88.7	88.7	88.7	88.7	88.7	88.7	88.7	88.7	88.7	88.7	88.7	86.1	81.7	81.7	88.7	88.7	88.7	138540000000	10355000000	11215000000	10397000000	5796200000	5952500000	5085400000	10217000000	10023000000	9764400000	7578100000	6566100000	7423000000
sp|P25311|ZA2G_HUMAN	P25311	59.1	59.1	58.4	58.1	58.1	51	59.1	58.4	58.4	51.7	48.3	48.7	48.3	48.3	48.3	58.1	54	54	139490000000	8762000000	9357400000	7356600000	8024500000	7811900000	6295700000	8093000000	8409300000	7746900000	7237300000	6759700000	7328200000
sp|P01008|ANT3_HUMAN	P01008	61.4	61.4	61.4	48.1	48.1	48.7	57.3	58.4	58.8	52.8	57.1	52.8	39.2	38.8	39.2	50.4	54.1	54.1	143270000000	8629200000	8632300000	7838500000	7762700000	6929500000	6190000000	7475600000	7170000000	7083500000	6319800000	5994000000	6022500000
sp|P19827|ITIH1_HUMAN	P19827	34.8	36.3	36.3	32.4	34.7	34.7	32.5	32.4	32.2	34.6	33	34.7	39.1	37.8	39.1	30.7	30.7	32.7	149520000000	11133000000	11996000000	10429000000	7353700000	6387900000	6444500000	9643300000	9254100000	9297300000	6307900000	6217500000	7238400000
sp|P01011|AACT_HUMAN	P01011	44.4	44.4	44.4	36.9	36.9	29.3	45.4	43.7	43.7	34.3	34	36.9	38.3	39.7	40.2	34	34	34.3	156600000000	12989000000	12579000000	11439000000	6377700000	6690200000	5555800000	9176100000	9077400000	9093600000	5515500000	5822700000	5667400000
sp|P10909|CLUS_HUMAN	P10909	45.7	45.7	43.9	43.2	41.6	43.2	41	39.6	42.3	41.4	43.2	41.4	26.5	26.5	28.3	43.4	43.4	43.4	157830000000	11942000000	11657000000	9766000000	6555300000	5085500000	5420900000	11515000000	11316000000	10698000000	7490500000	7702900000	7453400000
sp|P00734|THRB_HUMAN	P00734	62.5	62.5	59.3	62.1	62.1	62.1	61.4	61.4	58.2	56.8	60	60	54.7	56.1	53.7	58.5	56.4	58	194100000000	13417000000	13076000000	10949000000	10522000000	9607300000	9060600000	13521000000	14073000000	13142000000	9887000000	9340600000	9864500000
sp|P01871|IGHM_HUMAN	P01871	57.2	61.6	58.9	60.9	62.3	60.9	61.6	61.6	60.3	61.6	61.6	57.6	47.5	49.2	47.5	59.6	55.2	60	221280000000	9472900000	8513800000	6457400000	17683000000	15935000000	14930000000	12147000000	12614000000	12866000000	9322400000	10022000000	10071000000
sp|P01857|IGHG1_HUMAN	P01857	68.2	67.6	68.2	63.9	65.2	62.7	63.9	63.9	58.2	65.2	63.9	65.2	60.3	61.8	61.8	65.2	65.2	63.9	223710000000	15890000000	15764000000	14453000000	5322300000	4894800000	4379900000	6299400000	6341900000	6270900000	9080000000	9375800000	9456300000
tr|A0A4W9A917|A0A4W9A917_HUMAN	A0A4W9A917	61.3	61.3	61.3	60.2	61.3	60.2	58.1	58.1	59.2	59.2	59.2	59.2	49.3	45.4	45.4	60.2	60.2	60.2	237810000000	17040000000	15681000000	14417000000	11059000000	9891000000	10145000000	10354000000	11031000000	10336000000	15732000000	14418000000	14531000000
sp|P04217|A1BG_HUMAN	P04217	55.8	53.5	53.1	61	52.1	44.6	44.6	48.3	53.1	53.1	52.1	47.3	48.7	48.7	48.7	53.1	61	52.5	238370000000	13956000000	13523000000	11577000000	9654600000	10524000000	8168100000	16969000000	15889000000	14969000000	13022000000	12101000000	12669000000
sp|P02765|FETUA_HUMAN	P02765	46.6	47.1	47.1	47.1	46.6	39.2	46.6	46.6	46.6	46.6	46.6	46.6	36.2	36.2	36.2	46.6	46.6	46.6	256620000000	15124000000	14680000000	13130000000	15401000000	13854000000	12624000000	15786000000	15746000000	13658000000	12751000000	12913000000	13919000000
sp|P04003|C4BPA_HUMAN	P04003	62.8	63.1	63.1	53.4	58.8	52.9	60.8	65	66.8	55.1	59.1	58.6	52.4	50.9	53.8	55.9	54.6	60	269790000000	22114000000	21442000000	18842000000	11111000000	10403000000	9347200000	21889000000	21464000000	20127000000	12660000000	12678000000	12376000000
sp|P04004|VTNC_HUMAN	P04004	43.3	43.3	37.7	27.2	30.8	30.8	29.3	28.9	28.9	28	28.9	30.3	43.3	47.9	47.9	27	26.8	28	285200000000	17311000000	16791000000	14805000000	13981000000	18817000000	15915000000	20757000000	20418000000	21292000000	16122000000	13409000000	15018000000
sp|P01042|KNG1_HUMAN	P01042	45.7	43.8	45	45	48.6	47.4	47.8	49.1	46.6	47.4	46.7	48.6	37.4	37.4	37.3	46.1	46.7	48	297110000000	17029000000	19887000000	14615000000	16461000000	15044000000	15701000000	21371000000	23345000000	20480000000	15507000000	15728000000	17632000000
sp|P01834|IGKC_HUMAN	P01834	100	100	100	97.2	97.2	97.2	97.2	97.2	97.2	97.2	97.2	97.2	81.3	81.3	81.3	97.2	97.2	97.2	321050000000	23566000000	21986000000	18679000000	17157000000	15881000000	13272000000	15222000000	15568000000	14520000000	17353000000	14131000000	15911000000
sp|P02751|FINC_HUMAN	P02751	47.7	48.8	49.1	48.1	47.6	47.1	48.6	49	48.7	47	48.2	48.5	39.6	37.6	39.4	48.6	48.2	45.7	329720000000	19093000000	17764000000	15343000000	21527000000	18555000000	17761000000	23025000000	23457000000	23490000000	14400000000	14409000000	14753000000
tr|Q5T985|Q5T985_HUMAN	Q5T985	38.3	37.4	38.4	37.6	37.2	37	36.1	36.9	36.9	37.3	38.5	37.5	30.8	30.8	30.8	34.4	37	36.7	335890000000	28725000000	27164000000	24228000000	18198000000	14610000000	14025000000	25021000000	25128000000	24912000000	16299000000	16566000000	16982000000
sp|P08603|CFAH_HUMAN	P08603	67.3	67.3	66.9	66.6	63.6	66	66.1	66	65.4	66.5	66.2	65.1	44.4	46.5	47.3	64.1	64.7	62.8	344940000000	24956000000	24270000000	20287000000	19587000000	16563000000	15220000000	23016000000	24196000000	22452000000	13445000000	14928000000	14583000000
tr|B4E1Z4|B4E1Z4_HUMAN	B4E1Z4	54.8	57.1	52.2	48.5	42.3	44.3	50.2	52.4	54.8	48.3	49.7	46.1	36.5	39.1	38.5	42.8	42.5	43.2	362950000000	26713000000	24825000000	21840000000	16023000000	14160000000	13082000000	28229000000	27755000000	28384000000	17783000000	17882000000	18156000000
tr|P16109|LYAM3_HUMAN	P16109	61.7	61.7	62.2	51.2	59.2	59.2	62.2	54.2	54.2	62.2	54.2	59.2	44.8	44.8	44.8	54.2	51.2	49.8	362960000000	24011000000	24911000000	18739000000	15246000000	15422000000	13387000000	16596000000	16519000000	17823000000	16262000000	15911000000	15194000000
sp|P06727|APOA4_HUMAN	P06727	77.3	77.3	77.3	85.6	86.1	86.1	77.3	77.3	77.3	86.1	77.3	77.3	58.1	50.3	52.8	86.1	86.1	86.1	368750000000	26231000000	27235000000	22140000000	21799000000	20448000000	18769000000	21625000000	21350000000	23255000000	20190000000	22355000000	20048000000
sp|P04114|APOB_HUMAN	P04114	44	43	42.3	31.6	33	32.5	35.3	34.5	35.1	32	33	33.3	40	39.5	40.3	35.5	36.5	35.6	376230000000	24253000000	23932000000	20784000000	11351000000	11054000000	9405700000	18808000000	19146000000	18665000000	11312000000	11072000000	11395000000
sp|P02652|APOA2_HUMAN	P02652	77	77	72	77	77	77	77	77	77	77	77	77	64	64	64	77	77	77	389420000000	21629000000	20265000000	17976000000	22782000000	27692000000	20173000000	20508000000	24222000000	21047000000	20621000000	20726000000	20472000000
sp|P0C0L4|CO4A_HUMAN	P0C0L4	54.4	54.1	54.5	51.7	47.3	50.3	55	55	54	50.3	50.9	51.5	45.4	42	44.3	47.5	47.2	46.6	495940000000	35955000000	36100000000	31820000000	13490000000	13414000000	11376000000	38756000000	38831000000	36927000000	19375000000	18130000000	18725000000
sp|P00450|CERU_HUMAN	P00450	73.1	73.2	72.8	53.9	54.7	58	63.3	64.2	68	59.7	66.9	65.8	50.5	50.5	50.9	59.7	55.1	57.1	502560000000	35521000000	36417000000	31476000000	16431000000	15917000000	14604000000	37447000000	38087000000	37978000000	25741000000	22630000000	22728000000
sp|P0DOY3|IGLC3_HUMAN	P0DOY3	77.4	77.4	77.4	77.4	77.4	77.4	77.4	77.4	77.4	77.4	77.4	77.4	72.6	72.6	72.6	77.4	77.4	77.4	546100000000	44868000000	40843000000	37557000000	33129000000	31328000000	29748000000	36214000000	35034000000	36058000000	27704000000	28563000000	29507000000
sp|P02774|VTDB_HUMAN	P02774	77.4	77.4	77.4	71.9	71.3	77.4	77.2	76.2	76.4	76.4	70.9	76.4	61	62	61	77.2	76.4	75.9	686700000000	50604000000	49622000000	42062000000	34440000000	32285000000	31777000000	49140000000	49491000000	46233000000	42824000000	42731000000	43813000000
sp|P02790|HEMO_HUMAN	P02790	73.2	73.2	73.2	69.9	73.2	69.9	73.2	73.2	73.2	73.2	73.2	73.2	63	63	63.6	72.1	72.1	72.1	721890000000	53723000000	51681000000	47837000000	30382000000	29362000000	26308000000	42141000000	45545000000	40899000000	34340000000	33380000000	33471000000
sp|P01009|A1AT_HUMAN	P01009	67.7	67.7	67.7	67.7	67.7	67.7	67.7	67.7	67.7	67.7	67.7	67.7	63.6	63.6	63.6	66.5	66.5	65.6	996510000000	91445000000	86590000000	70858000000	30767000000	27210000000	26618000000	55237000000	59659000000	54347000000	32729000000	36014000000	35156000000
sp|P01876|IGHA1_HUMAN	P01876	74.8	65.7	65.7	56.9	66	64	56.9	55	74.8	76.8	66	56.9	51.6	51.6	51.6	56.9	67.7	56.9	1378100000000	99473000000	94424000000	83540000000	80879000000	80550000000	70138000000	82805000000	85507000000	82924000000	59380000000	56559000000	53522000000
sp|P01023|A2MG_HUMAN	P01023	68.3	65.9	65.8	57.9	57.7	56.9	60.7	63.2	59.6	60.7	61.5	59.7	64.1	61.7	59.4	57.5	58.5	56.2	1824900000000	150150000000	148730000000	130260000000	58981000000	55493000000	53662000000	101230000000	106710000000	104690000000	62582000000	63679000000	66579000000
sp|P01024|CO3_HUMAN	P01024	76.5	79	78	69.1	62.8	65.7	74.3	71.3	70.5	69.1	71.1	69.6	64.4	64.8	67.2	67.3	68.6	72.6	1980200000000	154080000000	144830000000	123730000000	83119000000	76687000000	71155000000	125210000000	127180000000	121890000000	75867000000	82226000000	83127000000
sp|P00738|HPT_HUMAN	P00738	78.8	78.8	78.8	78.8	70.4	70.4	77.1	77.1	77.1	78.3	78.8	77.6	58.1	66.5	66.5	77.1	77.1	77.1	2178000000000	166990000000	157100000000	134200000000	129060000000	118280000000	107510000000	143250000000	142780000000	144760000000	125110000000	128370000000	128650000000
sp|P02647|APOA1_HUMAN	P02647	92.9	92.9	92.9	92.9	92.9	92.9	92.9	92.9	92.9	92.9	91	92.9	79.4	79.4	79.4	88	89.5	89.5	2451000000000	183120000000	188490000000	162380000000	113050000000	116110000000	92962000000	148510000000	152200000000	147970000000	115950000000	102080000000	114550000000
sp|P02768|ALBU_HUMAN	P02768	87.4	87.4	87.4	88.5	88.2	88.2	85.9	85.9	86.4	86.4	87	87	75.2	75	76.8	87.2	85.7	85.9	2668500000000	195120000000	186540000000	161150000000	185460000000	161740000000	151480000000	177140000000	162420000000	156320000000	118710000000	117120000000	117800000000
sp|P02787|TRFE_HUMAN	P02787	79.8	81.4	79.5	78.9	79.5	85	83.7	85	86.2	81.4	79.5	79.5	78.5	76.4	77.8	81.4	85	78.9	4049200000000	262610000000	253500000000	219030000000	244910000000	230420000000	200540000000	268500000000	265390000000	251320000000	223380000000	221320000000	210740000000
